# Supplementary material for: Caffeine-Induced Upregulation of pas-1 and pas-3 Enhances Intestinal Integrity by Reducing Vitellogenin in Aged Caenorhabditis elegans Model
Source: Nutrients. 2024 Dec 12;16(24):4298. doi: 10.3390/nu16244298 (PMC11677849; doi:10.3390/nu16244298)
Supplement: Supplementary file 1 [file nutrients-16-04298-s001.zip › Supplementary Table S2.xlsx]

## Sheet: Upregulated genes
Gene_ID	Transcript_ID	Gene_Symbol	Description	gene_biotype	Protein_ID	locus_tag	WormBase	FC (fold change) caf 0mM/caf 10mM	lfcSE caf 0mM/caf 10mM	BH p value caf 0mM/caf 10mM
172139	NM_001383045	pas-3	Proteasome subunit alpha type-4	protein_coding	NP_001370523.1	CELE_Y110A7A.14	WBGene00003924	-13482.1	0.593093	1.97065e-115
184495	NM_074643	cyp-35D1	CYtochrome P450 family	protein_coding	NP_507044.1	CELE_F14H3.10	WBGene00008829	-1295.46	0.13524	0
178802	NM_071691	cyp-35A5	CYtochrome P450 family	protein_coding	NP_504092.1	CELE_K07C6.5	WBGene00019473	-760.621	0.50811	2.00125e-76
187209	NM_071720	cyp-35A3	CYtochrome P450 family	protein_coding	NP_504121.1	CELE_K09D9.2	WBGene00019565	-174.677	0.360729	6.19403e-92
180064	NM_074585	cdr-1	CaDmium Responsive	protein_coding	NP_506986.1	CELE_F35E8.11	WBGene00000412	-156.026	0.51024	6.26323e-44
3896848	NM_001038410	R09E12.9	DUF4440 domain-containing protein	protein_coding	NP_001033499.1	CELE_R09E12.9	WBGene00044514	-136.016	0.232243	7.37568e-201
183622	NM_071723	cyp-35A4	CYtochrome P450 family	protein_coding	NP_504124.1	CELE_C49G7.8	WBGene00016786	-129.035	0.156109	0
187573	NM_077806	cyp-14A4	CYtochrome P450 family	protein_coding	NP_510207.1	CELE_R04D3.1	WBGene00011009	-95.6281	0.349983	3.91774e-76
180038	NM_074419	dhs-23	DeHydrogenases, Short chain	protein_coding	NP_506820.1	CELE_R08H2.1	WBGene00000986	-94.4698	0.650398	4.57541e-22
54162511	NR_167542	Y59A8B.44	Unclassified non-coding RNA Y59A8B.44	ncRNA	.	CELE_Y59A8B.44	.	-78.7849	1.57763	0.000558887
185307	NM_001380807	irg-5	CUB_2 domain-containing protein	protein_coding	NP_001366887.1	CELE_F35E12.5	WBGene00009429	-54.9703	0.755005	7.23535e-13
186780	NM_070522	H25K10.4	DUF4440 domain-containing protein	protein_coding	NP_502923.2	CELE_H25K10.4	WBGene00010413	-49.8661	0.258413	9.36587e-103
259861	NM_171706	C15B12.8	DAO domain-containing protein	protein_coding	NP_741814.2	CELE_C15B12.8	WBGene00015788	-47.003	0.22374	6.24184e-133
188353	NM_071115	T10B5.8	Oxidored_FMN domain-containing protein	protein_coding	NP_503516.1	CELE_T10B5.8	WBGene00020394	-46.895	0.537274	4.08322e-23
181852	NM_071703	cyp-34A10	CYtochrome P450 family	protein_coding	NP_504104.1	CELE_B0213.16	WBGene00015045	-37.8614	0.295263	6.55873e-68
179885	NM_171550	cyp-35C1	CYtochrome P450 family	protein_coding	NP_741638.1	CELE_C06B3.3	WBGene00007362	-35.1623	0.317466	2.26911e-56
54162008	NR_167062	F26E4.20	Unclassified non-coding RNA F26E4.20	ncRNA	.	CELE_F26E4.20	.	-31.3161	1.38843	0.00237926
184206	NM_069973	irg-4	CUB_2 domain-containing protein	protein_coding	NP_502374.1	CELE_F08G5.6	WBGene00008584	-30.8529	0.505018	7.95508e-21
183155	NM_061807	gba-2	Putative glucosylceramidase 2	protein_coding	NP_494208.2	CELE_C33C12.8	WBGene00016340	-25.7211	0.170277	3.60495e-163
13192290	NM_001268308,NM_001380069,NM_001383047	F52C12.6	Protein kinase domain-containing protein	protein_coding	NP_001255237.1;NP_001368243.1;NP_001370907.1	CELE_F52C12.6	WBGene00138717	-23.4336	0.225661	1.12512e-87
3565371	NM_001026042	C40H1.8	Lipase_3 domain-containing protein	protein_coding	NP_001021213.1	CELE_C40H1.8	WBGene00008043	-23.3503	0.289844	5.70014e-53
172087	NM_059037	ugt-25	UDP-glucuronosyltransferase	protein_coding	NP_491438.1	CELE_C10H11.3	WBGene00015692	-21.72	0.159334	2.15959e-167
183007	NM_074408	srx-58	G_PROTEIN_RECEP_F1_2 domain-containing protein	protein_coding	NP_506809.3	CELE_C29F3.6	WBGene00005949	-19.9268	0.565609	8.68694e-13
182177	NM_072479	cyp-35A2	CYtochrome P450 family	protein_coding	NP_504880.2	CELE_C03G6.15	WBGene00015400	-18.6442	0.166496	1.33112e-138
188761	NM_074043	lbp-8	FABP domain-containing protein	protein_coding	NP_506444.2	CELE_T22G5.6	WBGene00002260	-17.1717	0.594399	1.4441e-10
188554	NM_073833	T16G1.6	CHK domain-containing protein	protein_coding	NP_506234.2	CELE_T16G1.6	WBGene00011800	-15.9806	0.637854	8.24204e-09
172358	NM_001380557,NM_001383261	acdh-1	Acyl CoA DeHydrogenase	protein_coding	NP_001367696.1;NP_001370604.1	CELE_C55B7.4	WBGene00016943	-15.2669	0.728416	1.12436e-06
182814	NM_065943	ugt-66	UDP-glucuronosyltransferase	protein_coding	NP_498344.3	CELE_C23G10.6	WBGene00016013	-15.0762	0.161008	1.86927e-127
179464	NM_073291	ugt-33	UDP-GlucuronosylTransferase	protein_coding	NP_505692.2	CELE_C35A5.2	WBGene00007946	-14.7016	0.215726	1.38707e-69
179775	NM_073834	T16G1.5	CHK domain-containing protein	protein_coding	NP_506235.1	CELE_T16G1.5	WBGene00011799	-14.6399	0.366547	3.76007e-24
184416	NM_076577	F13D11.4	3Beta_HSD domain-containing protein	protein_coding	NP_508978.3	CELE_F13D11.4	WBGene00017429	-14.0711	0.140125	7.2946e-160
178883	NM_001129547,NM_071911	ugt-9	UDP-GlucuronosylTransferase	protein_coding	NP_001123019.1;NP_504312.1	CELE_T19H12.1	WBGene00020587	-13.4206	0.528669	4.07864e-11
178910	NM_071997	cest-35.2	Carboxylic ester hydrolase	protein_coding	NP_504398.1	CELE_C52A10.2	WBGene00016863	-13.0204	0.184035	2.72725e-87
187184	NM_077803	cyp-14A2	CYtochrome P450 family	protein_coding	NP_510204.1	CELE_K09A11.3	WBGene00010706	-12.8734	0.302978	6.15381e-32
184293	NM_072410	ugt-37	UDP-GlucuronosylTransferase	protein_coding	NP_504811.2	CELE_F10D2.6	WBGene00017332	-12.64	0.402052	5.13178e-18
186767	NM_071915	ugt-14	UDP-GlucuronosylTransferase	protein_coding	NP_504316.1	CELE_H23N18.2	WBGene00019233	-12.0887	0.211576	3.34507e-62
179020	NM_072220	cest-33	Esterase CM06B1	protein_coding	NP_504621.1	CELE_F13H6.3	WBGene00017431	-11.5501	0.129195	5.7775e-161
184767	NM_072959	F21C10.9	N-acetyltransferase domain-containing protein	protein_coding	NP_505360.3	CELE_F21C10.9	WBGene00017658	-11.4116	0.5971	7.96971e-08
183141	NM_001307015,NM_069279	ugt-21	UDP-glucuronosyltransferase	protein_coding	NP_001293944.1;NP_501680.2	CELE_C33A12.6	WBGene00007885	-10.5352	0.195546	5.3214e-65
188619	NM_071912	ugt-10	UDP-GlucuronosylTransferase	protein_coding	NP_504313.2	CELE_T19H12.11	WBGene00020594	-10.3138	0.328753	1.02993e-22
190659	NM_071454	clec-210	C-type LECtin	protein_coding	NP_503855.2	CELE_Y73C8C.2	WBGene00022261	-10.0204	0.297795	6.04792e-27
54161880	NR_166946	C07B5.10	Unclassified non-coding RNA C07B5.10	ncRNA	.	CELE_C07B5.10	.	-9.97519	1.3375	0.0479362
184295	NM_072417	ugt-41	UDP-GlucuronosylTransferase	protein_coding	NP_504818.2	CELE_F10D2.11	WBGene00017336	-9.88219	0.121803	6.65871e-159
189050	NM_001383995	col-50	Col_cuticle_N domain-containing protein	protein_coding	NP_001370618.1	CELE_T28F2.6	WBGene00000627	-9.87032	0.467616	4.748e-11
178771	NM_071567	gst-33	Glutathione S-Transferase	protein_coding	NP_503968.1	CELE_C02A12.1	WBGene00001781	-9.75065	0.399464	8.84521e-15
6418714	NM_001383448	D1086.18	DUF19 domain-containing protein	protein_coding	NP_001370232.1	CELE_D1086.18	WBGene00045405	-9.44615	1.16625	0.0237286
186696	NM_077854	H06A10.1	DM13 domain-containing protein	protein_coding	NP_510255.1	CELE_H06A10.1	WBGene00010368	-9.44563	0.470739	1.64628e-10
54162286	NR_167325	T27F6.11	Unclassified non-coding RNA T27F6.11	ncRNA	.	CELE_T27F6.11	.	-9.22635	1.05467	0.0120693
181851	NM_001047606,NM_001047607,NM_001047608,NM_001330822	cyp-34A9	CYtochrome P450 family	protein_coding	NP_001041071.1;NP_001041072.1;NP_001041073.1;NP_001317795.1	CELE_B0213.15	WBGene00015044	-9.19629	0.338359	1.97033e-19
181463	NM_001313404,NM_077834	C29F7.2	CHK domain-containing protein	protein_coding	NP_001300333.1;NP_510235.2	CELE_C29F7.2	WBGene00007811	-9.09299	0.19914	4.26316e-55
173272	NM_061053	gpdh-1	Glycerol-3-phosphate dehydrogenase [NAD(+)]	protein_coding	NP_493454.1	CELE_F47G4.3	WBGene00009824	-8.7258	0.614569	5.2744e-06
183365	gene-CELE_C40H1	C40H1.2	.	pseudogene	.	CELE_C40H1.2	WBGene00008038	-8.59267	0.216316	2.55689e-44
173269	NM_001383756	smd-1	S-adenosylmethionine decarboxylase beta chain	protein_coding	NP_001370059.1	CELE_F47G4.7	WBGene00004875	-8.40364	0.163525	5.42271e-76
181855	NM_068970	clec-52	C-type LECtin	protein_coding	NP_501371.1	CELE_B0218.8	WBGene00015052	-8.27771	0.323175	2.49759e-19
178716	NM_071249	clec-209	C-type lectin domain-containing protein	protein_coding	NP_503650.1	CELE_Y19D10A.9	WBGene00021224	-8.2307	0.130283	1.65448e-117
178721	NM_071275	F56A4.2	C-type lectin domain-containing protein	protein_coding	NP_503676.1	CELE_F56A4.2	WBGene00018910	-8.20953	0.131132	1.01522e-115
181416	NM_077727	pgp-14	P-GlycoProtein related	protein_coding	NP_510128.1	CELE_F22E10.3	WBGene00004008	-8.0692	0.404287	3.20323e-12
171693	NM_001381094	Y48G8AL.7	Uncharacterized protein	protein_coding	NP_001368003.1	CELE_Y48G8AL.7	WBGene00021687	-8.06553	1.02236	0.0154599
178330	NM_070232	ugt-22	UDP-glucuronosyltransferase	protein_coding	NP_502633.1	CELE_C08F11.8	WBGene00007455	-8.05654	0.124977	4.01787e-125
54162223	NR_167270	T02B11.14	Unclassified non-coding RNA T02B11.14	ncRNA	.	CELE_T02B11.14	.	-8.01638	0.524321	1.9296e-07
179774	NM_073832	T16G1.7	CHK domain-containing protein	protein_coding	NP_506233.1	CELE_T16G1.7	WBGene00011801	-8.00625	0.222623	3.75286e-39
184493	gene-CELE_F14H3_dup1	F14H3.8	.	pseudogene	.	CELE_F14H3.8	.	-7.8902	0.415439	2.24178e-11
176879	NM_001047531,NM_001047532	asm-3	Putative sphingomyelin phosphodiesterase asm-3	protein_coding	NP_001040996.1;NP_001040997.1	CELE_W03G1.7	WBGene00000213	-7.78073	0.183233	3.29204e-56
184922	NM_073303	F25D1.5	Uncharacterized protein	protein_coding	NP_505704.1	CELE_F25D1.5	WBGene00009110	-7.76121	0.211123	3.08522e-42
6418829	NM_001129619	nlp-76	Neuropeptide-Like Protein	protein_coding	NP_001123091.1	CELE_C02B4.4	WBGene00045386	-7.72023	0.656912	7.82328e-05
187863	NM_001313249,NM_001313250,NM_070928	R13D11.4	N-acetyltransferase domain-containing protein	protein_coding	NP_001300178.1;NP_001300179.1;NP_503329.2	CELE_R13D11.4	WBGene00020058	-7.67107	0.223415	2.61313e-37
180025	NM_074343	clec-47	C-type lectin domain-containing protein	protein_coding	NP_506744.1	CELE_T09F5.9	WBGene00011668	-7.64737	0.217255	2.61388e-39
189970	NM_001313329,NM_071059	nhr-237	Nuclear Hormone Receptor family	protein_coding	NP_001300258.1;NP_503460.1	CELE_Y46H3D.6	WBGene00021610	-7.49617	0.267278	1.43957e-25
191633	NM_073851	far-4	Fatty Acid/Retinol binding protein	protein_coding	NP_506252.1	CELE_F15B9.2	WBGene00001388	-7.45999	0.396772	8.98468e-12
192063	NM_001047340,NM_001047341	tsp-10	TetraSPanin family	protein_coding	NP_001040805.1;NP_001040806.1	CELE_T14B4.4	WBGene00006636	-7.3752	0.231683	2.16763e-33
182223	NM_071968	ugt-63	UDP-GlucuronosylTransferase	protein_coding	NP_504369.1	CELE_C04F5.7	WBGene00015449	-7.33055	0.16053	4.89025e-69
24104785	NM_001307848	R02D1.2	Uncharacterized protein	protein_coding	NP_001294777.1	CELE_R02D1.2	WBGene00235310	-7.21461	0.348024	1.15037e-14
184789	gene-CELE_F21F8	F21F8.6	.	pseudogene	.	CELE_F21F8.6	.	-7.19569	0.380077	2.40209e-12
180376	gene-CELE_F25C8	F25C8.1	.	pseudogene	.	CELE_F25C8.1	.	-7.14368	0.188203	6.17059e-49
188762	NM_074042	spp-12	Saposin B-type domain-containing protein	protein_coding	NP_506443.1	CELE_T22G5.7	WBGene00004997	-7.09808	0.280158	4.44307e-22
3565830	NM_001027077	K10G6.5	Uncharacterized protein	protein_coding	NP_001022248.2	CELE_K10G6.5	WBGene00044381	-6.98134	0.502656	4.34008e-07
180206	NM_075223	hmit-1.2	MFS domain-containing protein	protein_coding	NP_507624.1	CELE_Y51A2D.5	WBGene00013074	-6.98045	0.223894	8.33498e-34
191753	NM_001269905,NM_001269906	ptr-22	SSD domain-containing protein	protein_coding	NP_001256834.1;NP_001256835.1	CELE_Y80D3A.7	WBGene00004236	-6.9261	0.409613	2.54415e-10
259760	NM_001028331	Y54G2A.37	C-type lectin domain-containing protein	protein_coding	NP_001023502.3	CELE_Y54G2A.37	WBGene00023484	-6.60599	0.439264	1.24395e-08
54162479	NR_167515	Y54F10AL.7	Unclassified non-coding RNA Y54F10AL.7	ncRNA	.	CELE_Y54F10AL.7	.	-6.53592	1.04653	0.0375924
179138	NM_072543	ftn-1	Ferritin	protein_coding	NP_504944.2	CELE_C54F6.14	WBGene00001500	-6.33245	0.210023	1.13984e-34
190220	NM_064708	Y53F4B.23	Uncharacterized protein	protein_coding	NP_497109.3	CELE_Y53F4B.23	WBGene00013169	-6.27052	0.412382	3.20481e-09
180074	NM_074632	his-2	Histone H3	protein_coding	NP_507033.1	CELE_T10C6.13	WBGene00001876	-6.21467	0.358705	6.71315e-12
179449	NM_073270	ugt-1	UDP-GlucuronosylTransferase	protein_coding	NP_505671.1	CELE_AC3.7	WBGene00007072	-6.18225	0.40781	2.80268e-09
187045	NM_073044	nas-3	Zinc metalloproteinase nas-3	protein_coding	NP_505445.2	CELE_K06A4.1	WBGene00003522	-6.15015	0.274105	7.7267e-20
189660	NM_064295	nspe-1	Nematode Specific Peptide family, group E	protein_coding	NP_496696.1	CELE_Y38E10A.13	WBGene00012591	-6.04278	0.314785	7.5306e-15
183016	NM_077833	C29F7.1	CHK domain-containing protein	protein_coding	NP_510234.1	CELE_C29F7.1	WBGene00007810	-5.96497	0.197517	1.10928e-36
191667	NM_074633	his-1	Histone H4	protein_coding	NP_507034.1	CELE_T10C6.14	WBGene00001875	-5.87977	0.360867	4.19438e-11
185652	NM_069070	cyp-33E3	CYtochrome P450 family	protein_coding	NP_501471.1	CELE_F42A9.4	WBGene00018333	-5.74857	0.471272	1.39483e-06
179450	NM_073271	ugt-2	UDP-GlucuronosylTransferase	protein_coding	NP_505672.2	CELE_AC3.8	WBGene00007073	-5.74038	0.224018	2.2209e-27
181849	NM_071700	cyp-34A7	CYtochrome P450 family	protein_coding	NP_504101.1	CELE_B0213.12	WBGene00015042	-5.72615	0.60289	0.000277375
186766	NM_071916	ugt-13	UDP-GlucuronosylTransferase	protein_coding	NP_504317.2	CELE_H23N18.1	WBGene00019232	-5.72335	0.204524	1.13136e-32
176442	NM_066876	vglu-3	Potential vesicular glutamate transporter vglu-3	protein_coding	NP_499277.1	CELE_T07A5.3	WBGene00011556	-5.67285	0.207827	2.52955e-31
182394	NM_072751	C08D8.1	Uncharacterized protein	protein_coding	NP_505152.2	CELE_C08D8.1	WBGene00015592	-5.62251	0.277817	1.68589e-17
184435	gene-CELE_F13H6	F13H6.4	.	pseudogene	.	CELE_F13H6.4	.	-5.56133	0.332321	3.25164e-12
176086	NM_066287	pcp-1	Putative serine protease pcp-1	protein_coding	NP_498688.1	CELE_ZK112.1	WBGene00003956	-5.5298	0.164792	2.72128e-48
3565825	NM_001383839	C17C3.15	SPK domain-containing protein	protein_coding	NP_001370448.1	CELE_C17C3.15	WBGene00015896	-5.45847	0.182456	8.26208e-39
187016	NM_061090	K04H8.3	Uncharacterized protein	protein_coding	NP_493491.1	CELE_K04H8.3	WBGene00010578	-5.45416	0.490069	8.12532e-06
174345	NM_063376	lips-10	LIPaSe related	protein_coding	NP_495777.1	CELE_F14E5.5	WBGene00008803	-5.45376	0.111804	2.46173e-103
179369	NM_073117	hrg-3	Heme Responsive Gene	protein_coding	NP_505518.2	CELE_F58E6.7	WBGene00010256	-5.4382	0.531848	5.0086e-05
186975	gene-CELE_K04A8_dup1	K04A8.10	.	pseudogene	.	CELE_K04A8.10	.	-5.43522	0.351633	1.07305e-10
188249	NM_061600	math-38	MATH (meprin-associated Traf homology) domain containing	protein_coding	NP_494001.3	CELE_T07H3.3	WBGene00020326	-5.42592	0.25557	8.75529e-20
185440	NM_171256	clec-165	C-type lectin domain-containing protein	protein_coding	NP_741305.1	CELE_F38A1.10	WBGene00009523	-5.36164	0.251704	4.19263e-20
183126	NM_001268758,NM_001268759	irg-6	CUB_2 domain-containing protein	protein_coding	NP_001255687.1;NP_001255688.1	CELE_C32H11.1	WBGene00007864	-5.34527	0.333938	1.40076e-11
176980	NM_171275	K08D12.6	Uncharacterized protein	protein_coding	NP_741325.1	CELE_K08D12.6	WBGene00019540	-5.29356	0.21016	2.82725e-28
184370	NM_062647	F12A10.1	Uncharacterized protein	protein_coding	NP_495048.3	CELE_F12A10.1	WBGene00017390	-5.26214	0.263309	5.34453e-18
13194502	gene-CELE_B0547	srd-14	.	pseudogene	.	CELE_B0547.3	.	-5.21179	0.197811	2.76892e-31
178680	NM_071144	alh-5	Aldehyde dehydrogenase	protein_coding	NP_503545.1	CELE_T08B1.3	WBGene00000111	-5.00995	0.232298	1.02576e-21
174177	NM_001026826,NM_001026827,NM_001313590	mfsd-13.2	Major Facilitator Superfamily Domain containing homolog	protein_coding	NP_001021997.2;NP_001021998.2;NP_001300519.1	CELE_C27H5.4	WBGene00016174	-4.98958	0.143791	4.96959e-56
186352	NM_001316814,NM_071248,NR_133598,NR_133599,NR_133600,NR_133601	irld-35	Non-coding transcript of protein-coding gene irld-35	protein_coding	NP_001303743.1;NP_503649.1	CELE_F56A4.9	WBGene00018917	-4.92177	0.325399	4.68908e-11
177833	NM_069365	K07F5.8	Tyrosine-protein phosphatase	protein_coding	NP_501766.1	CELE_K07F5.8	WBGene00010636	-4.90822	0.619178	0.00155718
180036	NM_001129398,NM_171555	C29F3.7	CUB_2 domain-containing protein	protein_coding	NP_001122870.1;NP_741643.2	CELE_C29F3.7	WBGene00007807	-4.88951	0.156928	7.43871e-46
185740	NM_001276907,NM_072117	nhr-142	Nuclear Hormone Receptor family	protein_coding	NP_001263836.1;NP_504518.3	CELE_F44E7.8	WBGene00018430	-4.87324	0.230235	2.3247e-21
188350	NM_071696	dach-1	Uncharacterized protein	protein_coding	NP_504097.1	CELE_T09H2.1	WBGene00020386	-4.85683	0.204827	8.69875e-27
183987	NM_073025	E02C12.6	CHK domain-containing protein	protein_coding	NP_505426.2	CELE_E02C12.6	WBGene00017092	-4.8533	0.297968	7.67971e-13
173111	NM_060751	clec-17	C-type LECtin	protein_coding	NP_493152.1	CELE_E03H4.10	WBGene00008477	-4.81917	0.408191	4.81177e-07
54162235	NR_167282	T07A5.10	Unclassified non-coding RNA T07A5.10	ncRNA	.	CELE_T07A5.10	.	-4.80902	0.576422	0.000703309
180092	NM_074706	T13F3.6	DUF19 domain-containing protein	protein_coding	NP_507107.2	CELE_T13F3.6	WBGene00011753	-4.80478	0.379219	4.76546e-08
186201	NM_001269755,NM_001269756	F54B8.4	Uncharacterized protein	protein_coding	NP_001256684.1;NP_001256685.1	CELE_F54B8.4	WBGene00010019	-4.80311	0.213295	2.19954e-24
182635	NM_001269519,NM_001269520	hrg-7	Aspartic protease 10	protein_coding	NP_001256448.1;NP_001256449.1	CELE_C15C8.3	WBGene00007605	-4.76328	0.106411	1.4159e-96
189843	NM_068937	col-115	COLlagen	protein_coding	NP_501338.1	CELE_Y42H9B.1	WBGene00000689	-4.73986	0.904429	0.0478416
180157	NM_001269818,NR_070114,NR_070115	Y6G8.2	Uncharacterized protein	protein_coding	NP_001256747.1	CELE_Y6G8.2	WBGene00012404	-4.73465	0.253738	5.05376e-17
189789	NM_071157	comt-4	Catechol-O-MethylTransferase family	protein_coding	NP_503558.1	CELE_Y40B10A.6	WBGene00021491	-4.7291	0.224321	1.18935e-21
259628	NM_001028645	F18E3.11	Uncharacterized protein	protein_coding	NP_001023816.1	CELE_F18E3.11	WBGene00017567	-4.7272	0.292186	6.55264e-13
175875	NM_065940	F42A10.7	Uncharacterized protein	protein_coding	NP_498341.1	CELE_F42A10.7	WBGene00018343	-4.71955	0.680812	0.00586136
175176	gene-CELE_C29F9	fbxa-57	.	pseudogene	.	CELE_C29F9.10	.	-4.71113	0.606536	0.00167012
182247	NM_072443	C05C8.8	Glycosyltransferase family 92 protein	protein_coding	NP_504844.2	CELE_C05C8.8	WBGene00015465	-4.7057	0.463569	1.83652e-05
178255	NM_001027881,NM_001027882,NM_001268767,NM_001268768,NM_001268769,NM_001268770,NM_001372943	C39E9.8	Uncharacterized protein	protein_coding	NP_001023052.1;NP_001023053.1;NP_001255696.1;NP_001255697.1;NP_001255698.1;NP_001255699.1;NP_001359722.1	CELE_C39E9.8	WBGene00008032	-4.68205	0.128779	1.97135e-64
171668	NM_001026440,NM_001026441	T06A4.3	ShKT domain-containing protein	protein_coding	NP_001021611.1;NP_001021612.1	CELE_T06A4.3	WBGene00020283	-4.65231	0.504237	0.000113702
188044	NM_001383220	T04A11.4	Uncharacterized protein	protein_coding	NP_001370043.1	CELE_T04A11.4	WBGene00011419	-4.64442	0.253484	1.21182e-16
177068	NM_001380115,NM_001383060	clec-85	C-type lectin domain-containing protein	protein_coding	NP_001368197.1;NP_001370868.1	CELE_Y54G2A.6	WBGene00021872	-4.63936	0.268194	6.9366e-15
191174	NM_073802	ugt-3	UDP-GlucuronosylTransferase	protein_coding	NP_506203.2	CELE_ZC455.3	WBGene00013903	-4.62748	0.41334	1.4435e-06
184473	NM_067304	cyp-13A12	CYtochrome P450 family	protein_coding	NP_499705.1	CELE_F14F7.3	WBGene00008810	-4.6265	0.532296	0.000303547
187955	NM_074328	ugt-30	UDP-glucuronosyltransferase	protein_coding	NP_506729.1	CELE_T01G5.2	WBGene00011340	-4.62386	0.302343	8.98493e-12
189485	NM_001316775,NM_001316835,NM_001316836,NM_001316837,NR_133585,NR_133586,NR_133587,NR_133588	irld-53	Recep_L_domain domain-containing protein	protein_coding	NP_001303704.1;NP_001303764.1;NP_001303765.1;NP_001303766.1	CELE_Y19D10A.7	WBGene00021222	-4.60035	0.33547	1.32278e-09
181121	NM_171746	asns-2	Glutamine amidotransferase type-2 domain-containing protein	protein_coding	NP_741864.1	CELE_M02D8.4	WBGene00019730	-4.58314	0.122372	2.22842e-69
188207	NM_066877	T07A5.1	Uncharacterized protein	protein_coding	NP_499278.2	CELE_T07A5.1	WBGene00011554	-4.55043	0.370689	7.31261e-08
179095	NM_001373048,NM_072394	npa-1	Nematode Polyprotein Allergen related	protein_coding	NP_001360011.1;NP_504795.1	CELE_VC5.3	WBGene00003786	-4.54808	0.168725	3.61904e-36
175199	NM_001312980,NM_064795,NR_132447	Y55B1BL.1	Uncharacterized protein	protein_coding	NP_001299909.1;NP_497196.2	CELE_Y55B1BL.1	WBGene00021909	-4.53965	0.152728	5.36579e-44
180136	NM_001129530,NM_074926	T05E12.6	CUB_2 domain-containing protein	protein_coding	NP_001123002.2;NP_507327.3	CELE_T05E12.6	WBGene00011487	-4.52822	0.214007	1.84451e-22
179771	NM_073828	lipl-1	Lipase lipl-1	protein_coding	NP_506229.1	CELE_F54F3.3	WBGene00010062	-4.51864	0.199849	1.24515e-25
187567	NM_073187	nhr-205	Nuclear Hormone Receptor family	protein_coding	NP_505588.1	CELE_R04B5.3	WBGene00011002	-4.51151	0.304821	3.00611e-11
54162236	NR_167283	T07A5.9	Unclassified non-coding RNA T07A5.9	ncRNA	.	CELE_T07A5.9	.	-4.46207	0.407912	1.93838e-06
3565494	NM_001028912	R13H4.8	Uncharacterized protein	protein_coding	NP_001024083.1	CELE_R13H4.8	WBGene00011266	-4.45208	0.837145	0.0388226
177163	gene-CELE_W03D2	W03D2.6	.	pseudogene	.	CELE_W03D2.6	.	-4.45104	0.139053	1.1043e-51
186750	gene-CELE_H17B01	lips-14	.	pseudogene	.	CELE_H17B01.3	.	-4.44795	0.2489	2.61159e-16
179696	NM_001136422,NM_182350	fipr-2	FIP (Fungus-Induced Protein) Related	protein_coding	NP_001129894.1;NP_872150.1	CELE_F23H12.9	WBGene00009097	-4.43257	0.313325	1.96165e-10
179060	NM_072295	mtl-1	Metallothionein-1	protein_coding	NP_504696.1	CELE_K11G9.6	WBGene00003473	-4.41215	0.204752	1.11437e-23
3565123	NM_001027255	nspe-2	Nematode Specific Peptide family, group E	protein_coding	NP_001022426.1	CELE_Y38E10A.26	WBGene00012604	-4.40487	0.356807	4.16513e-08
186315	NM_077014	drd-5	dietary restriction down regulated	protein_coding	NP_509415.2	CELE_F55E10.6	WBGene00018885	-4.39592	0.177436	2.79913e-31
3565106	NM_001028354	Y57G11C.41	Uncharacterized protein	protein_coding	NP_001023525.1	CELE_Y57G11C.41	WBGene00013330	-4.3613	0.571881	0.00151546
189959	NM_064328	bcmo-1	Beta-Carotene 15,15'-MonoOxygenase	protein_coding	NP_496729.2	CELE_Y46G5A.24	WBGene00012914	-4.34907	0.459265	4.52404e-05
181387	NM_077643	E01G6.1	Uncharacterized protein	protein_coding	NP_510044.2	CELE_E01G6.1	WBGene00008449	-4.33249	0.286567	5.27391e-12
187947	NM_078305	T01C8.3	Uncharacterized protein	protein_coding	NP_510706.4	CELE_T01C8.3	WBGene00020144	-4.33102	0.523015	0.000463963
175027	NM_064488	his-14	Histone H4	protein_coding	NP_496889.1	CELE_ZK131.8	WBGene00001888	-4.33098	0.507797	0.000290124
259604	NM_001028363	oig-5	Ig-like domain-containing protein	protein_coding	NP_001023534.1	CELE_Y57G11C.50	WBGene00023520	-4.32795	0.449285	3.09022e-05
182944	NM_072610	flp-21	FMRF-Like Peptide	protein_coding	NP_505011.2	CELE_C26F1.10	WBGene00001464	-4.31675	0.320873	1.22265e-09
179311	NM_073005	F44A2.3	Uncharacterized protein	protein_coding	NP_505406.4	CELE_F44A2.3	WBGene00018403	-4.3129	0.141943	1.50171e-47
177820	NM_001268497,NM_001268498,NM_001268499,NM_001307156	fat-3	Delta(6)-fatty-acid desaturase fat-3	protein_coding	NP_001255426.1;NP_001255427.1;NP_001255428.1;NP_001294085.1	CELE_W08D2.4	WBGene00001395	-4.30305	0.0878714	7.76005e-124
190031	gene-CELE_Y48G1BL_dup1	snpc-3.3	.	pseudogene	.	CELE_Y48G1BL.1	.	-4.28506	0.558234	0.00130198
6418656	NM_001129244	T03F6.9	Uncharacterized protein	protein_coding	NP_001122716.1	CELE_T03F6.9	WBGene00045482	-4.25262	0.73603	0.0204875
186353	NM_001316810,NM_001316811	F56A4.10	MFS domain-containing protein	protein_coding	NP_001303739.1;NP_001303740.1	CELE_F56A4.10	WBGene00018918	-4.20392	0.333086	1.1085e-08
184575	NM_077036	F16F9.4	Uncharacterized protein	protein_coding	NP_509437.1	CELE_F16F9.4	WBGene00017515	-4.20373	0.172309	3.34226e-31
189649	NM_070729	cyp-29A3	CYtochrome P450 family	protein_coding	NP_503130.2	CELE_Y38C9B.1	WBGene00021412	-4.18626	0.241364	5.68423e-16
178912	NM_071999	cest-35.1	Carboxylic ester hydrolase	protein_coding	NP_504400.1	CELE_B0238.1	WBGene00015067	-4.18536	0.156299	1.24143e-37
185367	NM_001276975,NM_074598	F36G9.3	Uncharacterized protein	protein_coding	NP_001263904.1;NP_506999.2	CELE_F36G9.3	WBGene00009485	-4.17867	0.325811	5.63544e-09
189486	NM_001316838,NM_001316839	Y19D10A.8	MFS domain-containing protein	protein_coding	NP_001303767.1;NP_001303768.1	CELE_Y19D10A.8	WBGene00021223	-4.14665	0.360449	2.33711e-07
184052	NM_001268558,NM_001268559	ugt-43	UDP-GlucuronosylTransferase	protein_coding	NP_001255487.1;NP_001255488.1	CELE_F01D4.1	WBGene00008485	-4.14407	0.174913	1.11749e-29
179899	NM_074081	mtl-2	Metallothionein-2	protein_coding	NP_506482.1	CELE_T08G5.10	WBGene00003474	-4.12995	0.151053	1.61309e-39
54162244	NR_167291	T09B4.24	Unclassified non-coding RNA T09B4.24	ncRNA	.	CELE_T09B4.24	.	-4.1269	0.810697	0.0436541
4363081	NM_001047632	folt-3	Folate-like transporter 3	protein_coding	NP_001041097.2	CELE_C50E3.16	WBGene00044738	-4.106	0.340166	4.28135e-08
174182	NM_063094	E04F6.6	Uncharacterized protein	protein_coding	NP_495495.1	CELE_E04F6.6	WBGene00017126	-4.07604	0.174287	3.30417e-29
183472	NM_068453	C45E5.4	Uncharacterized protein	protein_coding	NP_500854.1	CELE_C45E5.4	WBGene00016667	-4.06893	0.43418	3.71094e-05
3565775	NM_067833	daao-1	D-amino-acid oxidase	protein_coding	NP_500234.3	CELE_Y69A2AR.5	WBGene00022076	-4.06395	0.187919	4.53025e-25
174886	NM_064256	F15A4.5	Uncharacterized protein	protein_coding	NP_496657.1	CELE_F15A4.5	WBGene00008840	-4.05969	0.472572	0.000185456
188042	NM_069984	T04A11.1	Uncharacterized protein	protein_coding	NP_502385.1	CELE_T04A11.1	WBGene00011416	-4.03908	0.28087	2.27583e-11
173943	NM_062679	T25E4.1	Uncharacterized protein	protein_coding	NP_495080.1	CELE_T25E4.1	WBGene00020803	-4.03761	0.612261	0.00585493
181276	NM_001270187,NM_001270188	pgp-5	P-GlycoProtein related	protein_coding	NP_001257116.1;NP_001257117.1	CELE_C05A9.1	WBGene00003999	-4.02358	0.197573	2.14875e-22
13188087	NM_001267526	Y53F4B.43	Uncharacterized protein	protein_coding	NP_001254455.1	CELE_Y53F4B.43	WBGene00044726	-4.01426	0.558732	0.00230832
178745	NM_071379	folt-2	Folate-like transporter 2	protein_coding	NP_503780.1	CELE_F37B4.7	WBGene00018138	-4.00966	0.614781	0.00639745
190891	NM_001307191,NM_070496	Y105C5B.8	Uncharacterized protein	protein_coding	NP_001294120.1;NP_502897.3	CELE_Y105C5B.8	WBGene00013649	-4.00915	0.356264	3.39166e-07
180201	NM_001129606,NM_001276996,NM_075214	ZK228.4	N-acetyltransferase domain-containing protein	protein_coding	NP_001123078.1;NP_001263925.1;NP_507615.1	CELE_ZK228.4	WBGene00013947	-4.0013	0.215348	9.55415e-19
179017	NM_072212,NM_072213	cest-24	Carboxylic ester hydrolase	protein_coding	NP_504613.1;NP_504614.1	CELE_T28C12.4	WBGene00020891	-3.99181	0.155472	1.39868e-35
184611	NM_072178	F17A9.5	Oxidored_FMN domain-containing protein	protein_coding	NP_504579.1	CELE_F17A9.5	WBGene00017537	-3.99127	0.173902	1.78045e-28
181462	NM_077832	cyp-13B1	Putative cytochrome P450 cyp-13B1	protein_coding	NP_510233.1	CELE_F02C12.5	WBGene00008519	-3.98686	0.321034	1.13915e-08
191101	NM_072850	ZC196.2	Major sperm protein	protein_coding	NP_505251.2	CELE_ZC196.2	WBGene00022546	-3.96542	0.445365	8.72791e-05
178905	NM_071987	ugt-51	UDP-GlucuronosylTransferase	protein_coding	NP_504388.2	CELE_C03A7.11	WBGene00015369	-3.94035	0.172697	2.40152e-28
3564777	NM_001027951	clec-184	C-type LECtin	protein_coding	NP_001023122.3	CELE_F08G5.7	WBGene00023502	-3.93478	0.404	1.31129e-05
172811	NM_060163	T05F1.11	Thioredoxin domain-containing protein	protein_coding	NP_492564.2	CELE_T05F1.11	WBGene00011495	-3.91913	0.228655	3.42961e-16
183774	NM_060762	nlp-39	Neuropeptide-Like Protein	protein_coding	NP_493163.1	CELE_C54C8.9	WBGene00008295	-3.90365	0.165249	1.61641e-30
13186823	NM_001267325	ZK666.14	Uncharacterized protein	protein_coding	NP_001254254.1	CELE_ZK666.14	WBGene00194952	-3.89393	0.634944	0.0105052
189444	NM_075278	cyp-33D3	CYtochrome P450 family	protein_coding	NP_507679.2	CELE_Y17D7A.4	WBGene00012448	-3.88852	0.325712	3.71089e-08
179090	NM_072386	F20A1.1	Uncharacterized protein	protein_coding	NP_504787.1	CELE_F20A1.1	WBGene00017613	-3.87017	0.148699	3.69018e-37
191671	NM_064492	his-10	Histone H4	protein_coding	NP_496893.1	CELE_ZK131.4	WBGene00001884	-3.85996	0.500065	0.000799075
172085	NM_001128946,NM_059034	ugt-26	UDP-glucuronosyltransferase	protein_coding	NP_001122418.1;NP_491435.2	CELE_C10H11.6	WBGene00015695	-3.84884	0.188474	4.76216e-23
181916	NM_066518	sdz-1	Skn-1 dependent zygotic transcript 1 protein	protein_coding	NP_498919.2	CELE_B0303.8	WBGene00015129	-3.84746	0.342968	2.67922e-07
178569	NM_070813	nhr-99	Nuclear Hormone Receptor family	protein_coding	NP_503214.1	CELE_M02H5.1	WBGene00003689	-3.84503	0.208764	8.15966e-19
174547	NM_063742	pho-11	Putative acid phosphatase 11	protein_coding	NP_496143.1	CELE_C05C10.4	WBGene00007331	-3.84052	0.122239	2.48069e-54
189674	NM_064365	Y38F1A.8	Uncharacterized protein	protein_coding	NP_496766.1	CELE_Y38F1A.8	WBGene00012610	-3.84017	0.171921	1.49218e-27
178672	NM_071127	srp-3	SERPIN domain-containing protein	protein_coding	NP_503528.2	CELE_Y32G9A.4	WBGene00005644	-3.83638	0.532611	0.00193547
179404	NM_073189	R04B5.6	PKS_ER domain-containing protein	protein_coding	NP_505590.1	CELE_R04B5.6	WBGene00011004	-3.80741	0.391698	1.12742e-05
180624	NM_076179	dhs-26	DeHydrogenases, Short chain	protein_coding	NP_508580.2	CELE_ZK816.5	WBGene00000989	-3.80558	0.188337	1.05316e-22
189374	NM_001383470	Y6E2A.4	Uncharacterized protein	protein_coding	NP_001369792.1	CELE_Y6E2A.4	WBGene00012398	-3.77071	0.267006	2.26647e-11
172183	NM_001322672,NM_001383080,NM_059174	dhs-2	DeHydrogenases, Short chain	protein_coding	NP_001309486.1;NP_001370487.1;NP_491575.1	CELE_F55A12.4	WBGene00000966	-3.74464	0.153211	2.42339e-33
177959	NM_069574	R102.2	DUF4440 domain-containing protein	protein_coding	NP_501975.1	CELE_R102.2	WBGene00011289	-3.74425	0.173381	4.33622e-26
185158	gene-CELE_F31E9_dup1	fbxa-180	.	pseudogene	.	CELE_F31E9.1	.	-3.73778	0.28604	7.57533e-10
191103	NM_001359788	ZC196.4	Uncharacterized protein	protein_coding	NP_001346704.1	CELE_ZC196.4	WBGene00022548	-3.73395	0.421719	7.23368e-05
191091	NM_069584	ZC168.2	Uncharacterized protein	protein_coding	NP_501985.1	CELE_ZC168.2	WBGene00013856	-3.72758	0.640542	0.0147297
184127	NM_072996	F07C3.9	Uncharacterized protein	protein_coding	NP_505397.1	CELE_F07C3.9	WBGene00017197	-3.72619	0.245267	3.88125e-13
180205	NM_075222	hmit-1.1	MFS domain-containing protein	protein_coding	NP_507623.1	CELE_Y51A2D.4	WBGene00013073	-3.71827	0.399804	2.6549e-05
187739	NM_001267283,NR_051539	chil-23	Glyco_18 domain-containing protein	protein_coding	NP_001254212.1	CELE_R09D1.11	WBGene00011167	-3.7078	0.39727	2.42333e-05
189395	gene-CELE_Y7A9C_dup6	Y7A9C.1	.	pseudogene	.	CELE_Y7A9C.1	.	-3.69569	0.341319	5.72735e-07
179514	NM_001129449,NM_073388	F17C11.12	MFS domain-containing protein	protein_coding	NP_001122921.1;NP_505789.1	CELE_F17C11.12	WBGene00008923	-3.68409	0.281038	5.68867e-10
179881	NM_171549	cpt-5	Carn_acyltransf domain-containing protein	protein_coding	NP_741637.1	CELE_F09F3.9	WBGene00008629	-3.68012	0.162132	5.06752e-29
178811	NM_071747	phat-5	PHAryngeal gland Toxin-related	protein_coding	NP_504148.1	CELE_T05B4.11	WBGene00020242	-3.67824	0.466386	0.000489258
187703	NM_001330810,NM_001330811	R08F11.1	Non-lysosomal glucosylceramidase	protein_coding	NP_001317760.1;NP_001317833.1	CELE_R08F11.1	WBGene00019965	-3.67778	0.145938	9.69214e-36
183322	NM_065115	fbxa-62	F-box domain-containing protein	protein_coding	NP_497516.2	CELE_C39B5.3	WBGene00016521	-3.67496	0.441027	0.000200624
177700	NM_069134	T11B7.5	Uncharacterized protein	protein_coding	NP_501535.2	CELE_T11B7.5	WBGene00011708	-3.66401	0.224063	2.89802e-15
174195	NM_063119	C30G12.2	Uncharacterized protein	protein_coding	NP_495520.2	CELE_C30G12.2	WBGene00016274	-3.64806	0.125264	7.23252e-48
178684	NM_071158	comt-5	Catechol-O-MethylTransferase family	protein_coding	NP_503559.2	CELE_Y40B10A.7	WBGene00021492	-3.63687	0.352528	1.9925e-06
180404	NM_001361781,NM_075711	ugt-46	Putative UDP-glucuronosyltransferase ugt-46	protein_coding	NP_001348781.1;NP_508112.1	CELE_B0310.5	WBGene00015141	-3.62307	0.164478	1.49218e-27
184216	NM_074187	clec-227	C-type LECtin	protein_coding	NP_506588.2	CELE_F08H9.5	WBGene00008593	-3.60705	0.408225	6.49006e-05
184138	NM_070037	F07C6.3	Uncharacterized protein	protein_coding	NP_502438.2	CELE_F07C6.3	WBGene00008554	-3.56092	0.257265	3.19669e-11
186902	NM_064872	far-8	Fatty Acid/Retinol binding protein	protein_coding	NP_497273.2	CELE_K02F3.3	WBGene00001392	-3.54799	0.225393	2.26483e-14
178697	NM_071197	cyp-32B1	CYtochrome P450 family	protein_coding	NP_503598.1	CELE_Y5H2B.5	WBGene00021167	-3.54051	0.172619	3.64798e-24
179048	NM_072271	EGAP9.3	Uncharacterized protein	protein_coding	NP_504672.1	CELE_EGAP9.3	WBGene00017151	-3.53792	0.235455	3.74861e-13
190543	NM_067816	Y69A2AR.22	Uncharacterized protein	protein_coding	NP_500217.2	CELE_Y69A2AR.22	WBGene00022093	-3.53327	0.245203	3.81711e-12
179846	NM_073970	F53F4.13	Uncharacterized protein	protein_coding	NP_506371.1	CELE_F53F4.13	WBGene00009995	-3.52346	0.166917	1.26343e-25
188574	NM_001313452,NM_077690	cdf-2	Cation Diffusion Facilitator family	protein_coding	NP_001300381.1;NP_510091.2	CELE_T18D3.3	WBGene00011821	-3.51943	0.226677	4.86543e-14
13217708	NM_001276981,NM_001276982,NR_102105	srh-237	Serpentine Receptor, class H	protein_coding	NP_001263910.2;NP_001263911.1	CELE_T05E12.7	WBGene00005444	-3.51287	0.365122	9.31111e-06
29991188	NM_001346611	F26A1.19	Uncharacterized protein	protein_coding	NP_001333555.1	CELE_F26A1.19	WBGene00270319	-3.5076	0.368996	1.22637e-05
181926	NM_073089	cyp-29A4	CYtochrome P450 family	protein_coding	NP_505490.2	CELE_B0331.1	WBGene00007140	-3.49868	0.285312	5.62662e-09
188512	NM_072342	T15B7.1	Uncharacterized protein	protein_coding	NP_504743.3	CELE_T15B7.1	WBGene00020516	-3.49806	0.155253	3.14222e-29
177312	NM_001383094,NM_171337	Y4C6B.4	MFS domain-containing protein	protein_coding	NP_001370722.1;NP_741396.1	CELE_Y4C6B.4	WBGene00021158	-3.49695	0.394673	5.39949e-05
259734	NM_171801	nspc-18	Nematode Specific Peptide family, group C	protein_coding	NP_741930.1	CELE_D1025.7	WBGene00008358	-3.48313	0.236721	1.05455e-12
6418747	NM_001129487,NM_001129488,NM_001269555	F57B1.9	G_PROTEIN_RECEP_F1_2 domain-containing protein	protein_coding	NP_001122959.1;NP_001122960.1;NP_001256484.1	CELE_F57B1.9	WBGene00045488	-3.48186	0.24572	7.91419e-12
178882	NM_071910	ugt-11	UDP-GlucuronosylTransferase	protein_coding	NP_504311.1	CELE_T19H12.10	WBGene00020593	-3.46902	0.175731	1.35937e-22
188520	gene-CELE_T15B7	T15B7.10	.	pseudogene	.	CELE_T15B7.10	.	-3.43748	0.374663	2.46768e-05
178695	NM_001316789,NM_071193	cyp-33C2	CYtochrome P450 family	protein_coding	NP_001303718.1;NP_503594.1	CELE_C45H4.17	WBGene00016697	-3.43631	0.462533	0.000946944
180832	NM_001375037	T22B7.7	Uncharacterized protein	protein_coding	NP_001362037.1	CELE_T22B7.7	WBGene00020674	-3.43002	0.0947876	7.64662e-76
179805	NM_001047663,NM_001047664	F57B1.6	Uncharacterized protein	protein_coding	NP_001041128.1;NP_001041129.1	CELE_F57B1.6	WBGene00010189	-3.42505	0.390539	6.09413e-05
13218396	gene-CELE_Y39B6A_dup1	Y39B6A.21	.	pseudogene	.	CELE_Y39B6A.21	.	-3.40229	0.238819	4.73059e-12
177951	NM_069562	ptr-14	SSD domain-containing protein	protein_coding	NP_501963.1	CELE_R09H10.4	WBGene00004228	-3.38225	0.105547	9.65997e-60
178964	NM_072110	pgph-3	PhosphoGlycolate Phosphatase Homolog	protein_coding	NP_504511.1	CELE_C53A3.2	WBGene00016892	-3.37173	0.410259	0.000187963
189597	NM_074437	fbxa-209	FTH domain-containing protein	protein_coding	NP_506838.2	CELE_Y36E3A.1	WBGene00012533	-3.36958	0.335253	2.62375e-06
181548	NM_001029340	nspc-17	Nematode Specific Peptide family, group C	protein_coding	NP_001024511.1	CELE_D1025.8	WBGene00008359	-3.36464	0.231754	1.53752e-12
190146	NM_070561	Y51H4A.5	Lipase_3 domain-containing protein	protein_coding	NP_502962.3	CELE_Y51H4A.5	WBGene00013101	-3.34339	0.401773	0.000147561
266950	NM_171773	nlp-19	Neuropeptide-Like Protein	protein_coding	NP_741898.1	CELE_K09C8.6	WBGene00003757	-3.3414	0.669266	0.0364837
190557	NM_075237	egas-3	EGF plus ASC domain ion channel	protein_coding	NP_507638.2	CELE_Y69H2.2	WBGene00013480	-3.34012	0.228357	9.53342e-13
187537	NM_001267338,NM_001267339,NM_001267340	gst-5	Probable glutathione S-transferase 5	protein_coding	NP_001254267.1;NP_001254268.1;NP_001254269.1	CELE_R03D7.6	WBGene00001753	-3.3379	0.330793	2.2808e-06
178913	gene-CELE_B0238	B0238.13	.	pseudogene	.	CELE_B0238.13	.	-3.33775	0.344217	6.19769e-06
177151	NM_068036	clec-67	C-type lectin domain-containing protein	protein_coding	NP_500437.2	CELE_F56D6.2	WBGene00018971	-3.33277	0.123988	2.93396e-42
183512	NM_076958	C46F2.1	Uncharacterized protein	protein_coding	NP_509359.2	CELE_C46F2.1	WBGene00016714	-3.32844	0.148969	2.83204e-29
4363048	NM_001047423,NM_001347299	pals-19	Protein containing ALS2cr12 (ALS2CR12) signature	protein_coding	NP_001040888.1;NP_001334220.1	CELE_Y82E9BR.23	WBGene00044761	-3.31913	0.57249	0.0126293
179753	NM_073799,NM_182346	ugt-5	UDP-glucuronosyltransferase	protein_coding	NP_506200.1;NP_872146.1	CELE_ZC455.6	WBGene00013906	-3.31576	0.231201	2.6023e-12
175011	NM_001322756,NM_001322757,NM_064466,NM_182157	tag-10	Uncharacterized protein	protein_coding	NP_001309535.1;NP_001309536.1;NP_496867.2;NP_871957.1	CELE_C31C9.1	WBGene00006404	-3.31197	0.140261	9.87251e-33
175613	NM_065557	ppat-1	Amidophosphoribosyltransferase	protein_coding	NP_497958.1	CELE_T04A8.5	WBGene00011407	-3.30352	0.168633	1.21225e-22
7040149	NM_001269328,NM_001269329	D1054.18	Uncharacterized protein	protein_coding	NP_001256257.1;NP_001256258.1	CELE_D1054.18	WBGene00077783	-3.29839	0.584254	0.0154181
187804	NM_073773	R11D1.3	Uncharacterized protein	protein_coding	NP_506174.1	CELE_R11D1.3	WBGene00011244	-3.29742	0.374318	4.91432e-05
179813	NM_073902	C50B6.7	Alpha-amylase	protein_coding	NP_506303.1	CELE_C50B6.7	WBGene00008220	-3.29027	0.132999	5.48216e-36
174887	NM_064257	F15A4.6	Uncharacterized protein	protein_coding	NP_496658.1	CELE_F15A4.6	WBGene00008841	-3.27889	0.157159	1.09346e-25
178247	NM_001268760,NM_001268761	dod-22	CUB_2 domain-containing protein	protein_coding	NP_001255689.1;NP_001255690.1	CELE_F55G11.5	WBGene00010125	-3.26454	0.21257	4.1157e-14
184466	NM_001269646,NM_001269648,NM_001276956,NM_001383451	F14D7.6	MFS domain-containing protein	protein_coding	NP_001256575.1;NP_001256577.1;NP_001263885.1;NP_001370275.1	CELE_F14D7.6	WBGene00008793	-3.26184	0.187978	6.63751e-18
6418729	NM_001129450	F18E3.12	Uncharacterized protein	protein_coding	NP_001122922.1	CELE_F18E3.12	WBGene00045275	-3.25584	0.388051	0.000118107
174806	NM_064109	F44E5.5	Uncharacterized protein	protein_coding	NP_496510.1	CELE_F44E5.5	WBGene00009692	-3.25525	0.330958	3.9258e-06
185762	NM_001267261,NM_001267262	F44G4.6	Uncharacterized protein	protein_coding	NP_001254190.1;NP_001254191.1	CELE_F44G4.6	WBGene00009715	-3.25459	0.6618	0.0389269
181510	NM_077934	cytb-5.1	Cytochrome b5 heme-binding domain-containing protein	protein_coding	NP_510335.2	CELE_C31E10.7	WBGene00007848	-3.25239	0.104572	5.09692e-57
186108	NM_077535	abts-2	Anion/Bicarbonate TranSporter family	protein_coding	NP_509936.3	CELE_F52D10.1	WBGene00009929	-3.24743	0.323706	2.36661e-06
174805	NM_064108	F44E5.4	Uncharacterized protein	protein_coding	NP_496509.1	CELE_F44E5.4	WBGene00009691	-3.24536	0.244358	1.04114e-10
3565897	gene-CELE_R09D1_dup2	R09D1.9	.	pseudogene	.	CELE_R09D1.9	.	-3.24038	0.619217	0.0261655
185329	NM_001383142	F35H10.3	Uncharacterized protein	protein_coding	NP_001370665.1	CELE_F35H10.3	WBGene00018069	-3.23423	0.522521	0.00675481
3565534	NM_001029341	nspc-19	Nematode Specific Peptide family, group C	protein_coding	NP_001024512.1	CELE_D1025.9	WBGene00008360	-3.23095	0.183328	1.66057e-18
183156	NM_077355	C33D3.3	Uncharacterized protein	protein_coding	NP_509756.2	CELE_C33D3.3	WBGene00007894	-3.22624	0.467152	0.00209504
174928	NM_064344	clec-65	C-type LECtin	protein_coding	NP_496745.1	CELE_F35C5.8	WBGene00009396	-3.2236	0.130119	2.59735e-36
180150	NM_001136426,NM_074995	F47H4.2	Uncharacterized protein	protein_coding	NP_001129898.2;NP_507396.2	CELE_F47H4.2	WBGene00009835	-3.2166	0.233969	1.8153e-11
179756	NM_073804	ZC443.1	Aldo_ket_red domain-containing protein	protein_coding	NP_506205.1	CELE_ZC443.1	WBGene00013896	-3.20277	0.369716	6.24714e-05
171674	NM_001380686,NM_001380694,NM_001383335	Y95B8A.6	Uncharacterized protein	protein_coding	NP_001368011.1;NP_001368372.1;NP_001370920.1	CELE_Y95B8A.6	WBGene00022386	-3.19757	0.10101	2.2619e-59
178584	NM_001026193,NM_001313112,NM_001313113,NM_001313114,NM_001313115,NM_001313116,NM_001313117,NM_001313118,NM_001380592,NM_001383271	srh-2	Serpentine Receptor, class H	protein_coding	NP_001021364.2;NP_001300041.1;NP_001300042.1;NP_001300043.1;NP_001300044.1;NP_001300045.1;NP_001300046.1;NP_001300047.1;NP_001367443.1;NP_001370384.1	CELE_C05E4.14	WBGene00005228	-3.17869	0.616302	0.0282064
179848	gene-CELE_F53F4	F53F4.8	.	pseudogene	.	CELE_F53F4.8	.	-3.17846	0.465071	0.00231701
13189316	NM_001267991	F17C8.9	Uncharacterized protein	protein_coding	NP_001254920.1	CELE_F17C8.9	WBGene00185014	-3.16797	0.414211	0.000512366
181221	NM_077293	flp-3	TPLGTMRF-amide	protein_coding	NP_509694.1	CELE_W07E11.2	WBGene00001446	-3.16189	0.302541	6.89281e-07
180233	NM_075284	ceh-51	Homeobox domain-containing protein	protein_coding	NP_507685.1	CELE_Y80D3A.3	WBGene00013583	-3.15364	0.32836	6.3552e-06
174942	NM_064363	hphd-1	Hydroxyacid-oxoacid transhydrogenase, mitochondrial	protein_coding	NP_496764.1	CELE_Y38F1A.6	WBGene00012608	-3.14841	0.212849	2.9981e-13
186111	NM_072769	F52E1.2	C-type lectin domain-containing protein	protein_coding	NP_505170.2	CELE_F52E1.2	WBGene00018692	-3.14492	0.454148	0.00194724
178592	NM_070945,NR_132489	T02B11.3	Uncharacterized protein	protein_coding	NP_503346.2	CELE_T02B11.3	WBGene00020155	-3.13924	0.17236	6.73038e-20
179036	NM_001313279,NM_072249	W01A11.1	Epoxide hydrolase	protein_coding	NP_001300208.1;NP_504650.1	CELE_W01A11.1	WBGene00020909	-3.13829	0.0993602	2.16792e-59
189124	NM_001383326	W02F12.2	Alkaline ceramidase	protein_coding	NP_001370798.1	CELE_W02F12.2	WBGene00020947	-3.13597	0.227052	1.21864e-11
176708	NM_067281	flp-14	KHEYLRF-amide 4	protein_coding	NP_499682.2	CELE_Y37D8A.15	WBGene00001457	-3.13288	0.173267	1.26146e-19
184993	NM_001047303,NM_001047304	F26G1.2	Uncharacterized protein	protein_coding	NP_001040768.2;NP_001040769.2	CELE_F26G1.2	WBGene00017838	-3.12353	0.202935	2.42764e-14
181634	NM_078153	R03A10.5	CRAL-TRIO domain-containing protein	protein_coding	NP_510554.2	CELE_R03A10.5	WBGene00010985	-3.11937	0.136943	5.20581e-31
179124	NM_072483,NR_131691	srj-14	Serpentine Receptor, class J	protein_coding	NP_504884.1	CELE_C03G6.3	WBGene00005602	-3.1094	0.395641	0.00032158
173674	NM_062098	btb-16	BTB domain-containing protein	protein_coding	NP_494499.2	CELE_F39E9.2	WBGene00018195	-3.10938	0.157443	2.15833e-23
24104542	NR_101906	linc-21	long non-coding RNA linc-21	lncRNA	.	CELE_F36A4.21	.	-3.10534	0.433958	0.00127095
188546	NM_061776	trpl-5	TRP-channel-Like	protein_coding	NP_494177.4	CELE_T16A1.7	WBGene00004149	-3.10037	0.514508	0.00827206
182210	NM_001322510,NM_071534	C04E12.5	Uncharacterized protein	protein_coding	NP_001309618.1;NP_503935.2	CELE_C04E12.5	WBGene00015435	-3.09996	0.312441	2.66146e-06
34700619	NM_001356788,NM_001356789	EGAP1.5	Uncharacterized protein	protein_coding	NP_001343792.1;NP_001343793.1	CELE_EGAP1.5	WBGene00271775	-3.09571	0.483646	0.00456632
36312784	NR_155254	C30G12.10	Unclassified non-coding RNA C30G12.10	ncRNA	.	CELE_C30G12.10	.	-3.08494	0.518138	0.00917408
13187434	gene-CELE_F57G9	F57G9.6	.	pseudogene	.	CELE_F57G9.6	.	-3.06077	0.524802	0.01088
3565519	NM_001029252	C23H4.8	Uncharacterized protein	protein_coding	NP_001024423.1	CELE_C23H4.8	WBGene00044132	-3.06057	0.288325	3.89673e-07
188618	gene-CELE_T19H12	nhr-220	.	pseudogene	.	CELE_T19H12.8	.	-3.05884	0.556482	0.0174522
180226	gene-CELE_Y17D7B_dup1	Y17D7B.7	.	pseudogene	.	CELE_Y17D7B.7	.	-3.05417	0.380787	0.000224174
178971	NM_072124	col-140	Col_cuticle_N domain-containing protein	protein_coding	NP_504525.1	CELE_F26F12.1	WBGene00000713	-3.05365	0.156909	8.13107e-23
188178	NM_073083	col-146	Col_cuticle_N domain-containing protein	protein_coding	NP_505484.1	CELE_T06E4.6	WBGene00000719	-3.0473	0.644919	0.0467552
185793	NM_076944	F45E1.4	Uncharacterized protein	protein_coding	NP_509345.2	CELE_F45E1.4	WBGene00018465	-3.0467	0.175875	3.71328e-18
173633	NM_061986	Y110A2AL.3	Uncharacterized protein	protein_coding	NP_494387.1	CELE_Y110A2AL.3	WBGene00022440	-3.04568	0.184637	1.67626e-16
3565295	NM_001026961	mltn-1	MLt-TeN (mlt-10) related	protein_coding	NP_001022132.2	CELE_F32A11.7	WBGene00009311	-3.04219	0.199748	3.93168e-14
176110	NM_066316	best-24	Bestrophin homolog 24	protein_coding	NP_498717.1	CELE_ZK688.2	WBGene00022797	-3.03253	0.265454	3.4187e-08
174098	NM_062952	T19D12.9	MFS domain-containing protein	protein_coding	NP_495353.1	CELE_T19D12.9	WBGene00020583	-3.02788	0.359727	9.44688e-05
189664	NM_064301	nhr-235	NR LBD domain-containing protein	protein_coding	NP_496702.1	CELE_Y38E10A.19	WBGene00012597	-3.02269	0.350688	6.02115e-05
180754	NM_076418	F43C9.1	F-box domain-containing protein	protein_coding	NP_508819.1	CELE_F43C9.1	WBGene00018375	-3.00503	0.162882	1.30707e-20
178926	NM_072034	cyp-14A5	CYtochrome P450 family	protein_coding	NP_504435.1	CELE_F08F3.7	WBGene00000373	-2.99268	0.137431	1.3601e-28
178252	NM_070103	scl-3	SCP domain-containing protein	protein_coding	NP_502504.1	CELE_F49E11.11	WBGene00009896	-2.98956	0.294123	1.28472e-06
179937	NM_001373157,NM_074163	F56A12.2	G_PROTEIN_RECEP_F1_2 domain-containing protein	protein_coding	NP_001360540.1;NP_506564.2	CELE_F56A12.2	WBGene00010143	-2.98892	0.595222	0.0321736
185380	NM_001136385,NM_001307090	hrg-4	Heme transporter hrg-4	protein_coding	NP_001129857.1;NP_001294019.1	CELE_F36H1.5	WBGene00009493	-2.98497	0.188982	3.21517e-15
182110	NM_001029164,NM_001029165,NM_001029166,NM_001029167,NM_001029168,NM_001029169,NM_001270331	ser-2	Tyramine receptor Ser-2	protein_coding	NP_001024335.1;NP_001024336.1;NP_001024337.1;NP_001024338.1;NP_001024339.1;NP_001024340.1;NP_001257260.1	CELE_C02D4.2	WBGene00004777	-2.97975	0.579468	0.0275275
181307	NM_077468	col-178	Col_cuticle_N domain-containing protein	protein_coding	NP_509869.1	CELE_C34F6.2	WBGene00000751	-2.97391	0.125748	1.01814e-33
185840	NM_073126	lipl-2	Lipase	protein_coding	NP_505527.1	CELE_F46B6.8	WBGene00009773	-2.97303	0.152203	4.26026e-23
24105047	NR_101662	linc-46	long non-coding RNA linc-46	lncRNA	.	CELE_Y16E11A.3	.	-2.96759	0.429589	0.00186708
180093	NM_074708	cyp-37B1	CYtochrome P450 family	protein_coding	NP_507109.1	CELE_F28G4.1	WBGene00009226	-2.95564	0.175707	3.064e-17
189158	gene-CELE_W03F8	W03F8.2	.	pseudogene	.	CELE_W03F8.2	.	-2.95291	0.29846	2.54222e-06
13217295	gene-CELE_F44G3_dup2	fbxa-87	.	pseudogene	.	CELE_F44G3.13	.	-2.94173	0.313885	9.52696e-06
178762	gene-CELE_F35F10	F35F10.4	.	pseudogene	.	CELE_F35F10.4	.	-2.94164	0.456363	0.00403315
175032	NM_064495	his-26	Histone H4	protein_coding	NP_496896.1	CELE_ZK131.1	WBGene00001900	-2.93968	0.507019	0.0111031
177715	NM_069160	col-119	Col_cuticle_N domain-containing protein	protein_coding	NP_501561.1	CELE_C53B4.5	WBGene00000693	-2.93673	0.118935	8.27707e-37
187165	NM_001361866,NM_063463	K08F8.5	Uncharacterized protein	protein_coding	NP_001348639.1;NP_495864.2	CELE_K08F8.5	WBGene00010682	-2.93447	0.389302	0.000567153
41657030	NM_001373771	Y71F9AL.7	Uncharacterized protein	protein_coding	NP_001360119.1	CELE_Y71F9AL.7	WBGene00022112	-2.93106	0.248175	9.14807e-09
182029	NM_001379992	B0545.4	Dimer_Tnp_hAT domain-containing protein	protein_coding	NP_001367375.1	CELE_B0545.4	WBGene00015247	-2.93003	0.412549	0.00130672
180741	NM_001029581,NM_001029582,NM_001029583	flp-11	SPLDEEDFAPESPLQ-amide	protein_coding	NP_001024752.1;NP_001024753.1;NP_001024754.1	CELE_K02G10.4	WBGene00001454	-2.92534	0.243909	5.08427e-09
185310	NM_071507	F35F10.5	Uncharacterized protein	protein_coding	NP_503908.2	CELE_F35F10.5	WBGene00018055	-2.9155	0.350023	0.000108453
181385	NM_077641	cest-3	Carboxylic ester hydrolase	protein_coding	NP_510042.2	CELE_E01G6.3	WBGene00008451	-2.91475	0.388251	0.000598032
181415	NM_077725	pgp-12	P-GlycoProtein related	protein_coding	NP_510126.1	CELE_F22E10.1	WBGene00004006	-2.90531	0.344854	8.73905e-05
180979	NM_076802	alh-10	Aldedh domain-containing protein	protein_coding	NP_509203.1	CELE_C54D1.4	WBGene00000116	-2.90352	0.12326	1.43427e-33
174896	NM_064296	Y38E10A.14	Uncharacterized protein	protein_coding	NP_496697.2	CELE_Y38E10A.14	WBGene00012592	-2.90297	0.0941584	2.01193e-57
187667	NM_061454	fbxc-34	F-box C protein	protein_coding	NP_493855.2	CELE_R07C3.5	WBGene00019921	-2.89789	0.41799	0.00175442
191684	NM_062794	ins-3	Probable insulin-like peptide beta-type 3	protein_coding	NP_495195.1	CELE_ZK75.3	WBGene00002086	-2.8901	0.430411	0.00254851
179550	NM_073446	cyp-29A2	CYtochrome P450 family	protein_coding	NP_505847.1	CELE_T19B10.1	WBGene00011830	-2.88897	0.22348	2.05569e-10
184504	NM_076349	F14H12.8	Uncharacterized protein	protein_coding	NP_508750.2	CELE_F14H12.8	WBGene00017475	-2.8872	0.620035	0.0493652
177737	NM_069191,NM_182277,NM_182278	flp-1	SQPNFLRF-amide	protein_coding	NP_501592.1;NP_872077.1;NP_872078.1	CELE_F23B2.5	WBGene00001444	-2.88191	0.189009	2.78014e-14
178744	NM_071370	ugt-53	UDP-GlucuronosylTransferase	protein_coding	NP_503771.1	CELE_T03D3.1	WBGene00020182	-2.88086	0.278923	7.56359e-07
179831	NM_073945	T10G3.3	Uncharacterized protein	protein_coding	NP_506346.2	CELE_T10G3.3	WBGene00011694	-2.86905	0.142551	1.25725e-24
187295	NM_077893	K11E4.1	Lipase_3 domain-containing protein	protein_coding	NP_510294.3	CELE_K11E4.1	WBGene00010773	-2.86797	0.404806	0.00132576
189299	NM_061357	W08F4.5	Uncharacterized protein	protein_coding	NP_493758.2	CELE_W08F4.5	WBGene00021094	-2.85565	0.538232	0.0217483
185600	NM_076762	F41C6.6	Uncharacterized protein	protein_coding	NP_509163.1	CELE_F41C6.6	WBGene00018279	-2.85537	0.551717	0.0258791
174183	NM_063099	dhs-7	DeHydrogenases, Short chain	protein_coding	NP_495500.1	CELE_E04F6.7	WBGene00000971	-2.84767	0.439623	0.0037488
189971	NM_071060,NR_132512	nhr-238	Nuclear Hormone Receptor family	protein_coding	NP_503461.1	CELE_Y46H3D.7	WBGene00021611	-2.84736	0.229837	1.28269e-09
186337	NM_070082	F55G11.2	CUB_2 domain-containing protein	protein_coding	NP_502483.1	CELE_F55G11.2	WBGene00010123	-2.84472	0.184115	1.15037e-14
191412	NM_001269073,NM_001269074	gst-21	Glutathione S-Transferase	protein_coding	NP_001256002.1;NP_001256003.1	CELE_ZK697.6	WBGene00001769	-2.84409	0.346573	0.000137407
13187289	NM_001267390	T27D12.6	Uncharacterized protein	protein_coding	NP_001254319.1	CELE_T27D12.6	WBGene00194848	-2.83918	0.398223	0.00121132
179156	NM_072608	cyp-32A1	CYtochrome P450 family	protein_coding	NP_505009.4	CELE_C26F1.2	WBGene00016147	-2.83112	0.214556	7.49293e-11
173817	NM_001377787,NM_001377788	F41C3.7	Uncharacterized protein	protein_coding	NP_001364541.1;NP_001364542.1	CELE_F41C3.7	.	-2.83107	0.396664	0.00119355
191636	NM_063905	ggr-1	Glycine receptor subunit beta-type 4	protein_coding	NP_496306.2	CELE_C09G5.1	WBGene00001586	-2.82872	0.570527	0.0341413
179835	NM_001269585,NM_001380804	ttr-44	TransThyretin-Related family domain	protein_coding	NP_001256514.1;NP_001367269.1	CELE_C56A3.2	WBGene00008341	-2.82465	0.0998647	1.7826e-48
179157	NM_001028509,NM_001028510	C26F1.1	Uncharacterized protein	protein_coding	NP_001023680.1;NP_001023681.1	CELE_C26F1.1	WBGene00016146	-2.82459	0.409976	0.00186276
180910	NM_076660	C03B1.13	MFS domain-containing protein	protein_coding	NP_509061.3	CELE_C03B1.13	WBGene00015381	-2.82057	0.126454	3.27271e-30
185311	NM_071509	F35F10.6	Uncharacterized protein	protein_coding	NP_503910.2	CELE_F35F10.6	WBGene00018056	-2.81008	0.299865	9.04839e-06
175874	NM_065939	F42A10.6	Uncharacterized protein	protein_coding	NP_498340.1	CELE_F42A10.6	WBGene00018342	-2.80839	0.168682	5.453e-17
179570	NM_073482	npr-25	G_PROTEIN_RECEP_F1_2 domain-containing protein	protein_coding	NP_505883.1	CELE_T02E9.1	WBGene00011381	-2.80095	0.547348	0.0277082
24104589	NM_001307279	cima-1	MFS domain-containing protein	protein_coding	NP_001294208.1	CELE_F45E4.11	WBGene00018473	-2.79621	0.149481	2.3247e-21
184205	NM_001307030,NM_069972,NR_131619	ugt-65	UDP-glucuronosyltransferase	protein_coding	NP_001293959.1;NP_502373.3	CELE_F08G5.5	WBGene00008583	-2.7878	0.346687	0.000193611
171841	NM_001383890,NM_058639,NR_132617	Y71F9B.13	Uncharacterized protein	protein_coding	NP_001370692.1;NP_491040.1	CELE_Y71F9B.13	WBGene00022131	-2.78027	0.158445	7.9618e-19
185788	NM_061482	F45D11.14	Uncharacterized protein	protein_coding	NP_493883.1	CELE_F45D11.14	WBGene00018459	-2.76536	0.362284	0.000450533
181790	NM_078456	cgt-2	Ceramide glucosyltransferase 2	protein_coding	NP_510857.2	CELE_F20B4.6	WBGene00017625	-2.76346	0.164973	3.31061e-17
24104743	NM_001306560	K09F6.13	Uncharacterized protein	protein_coding	NP_001293489.1	CELE_K09F6.13	WBGene00235164	-2.76183	0.407863	0.00227028
175927	NM_066035	F23F12.12	Uncharacterized protein	protein_coding	NP_498436.1	CELE_F23F12.12	WBGene00017756	-2.75773	0.17066	4.91612e-16
190111	NM_074247	Y50E8A.11	Uncharacterized protein	protein_coding	NP_506648.1	CELE_Y50E8A.11	WBGene00013054	-2.75285	0.560398	0.0359608
185083	gene-CELE_F28G4	oac-18	.	pseudogene	.	CELE_F28G4.5	.	-2.74902	0.488196	0.0138074
188771	NM_070775	dmd-8	DM (Doublesex/MAB-3) Domain family	protein_coding	NP_503176.2	CELE_T22H9.4	WBGene00020708	-2.74697	0.455007	0.0075126
179059	NM_072294	K11G9.5	MFS domain-containing protein	protein_coding	NP_504695.2	CELE_K11G9.5	WBGene00019655	-2.7468	0.245451	5.77535e-08
178725	NM_001316843,NM_071300	gst-10	Glutathione S-transferase P 10	protein_coding	NP_001303772.1;NP_503701.1	CELE_Y45G12C.2	WBGene00001758	-2.74077	0.16755	1.99922e-16
182143	NM_001356637	C03A7.13	Uncharacterized protein	protein_coding	NP_001343693.1	CELE_C03A7.13	WBGene00015371	-2.73676	0.252191	1.61288e-07
24105281	NM_001027347	ZK250.13	Uncharacterized protein	protein_coding	NP_001022518.1	CELE_ZK250.13	WBGene00235352	-2.7343	0.281692	3.81176e-06
174704	NM_063988	F40F8.4	Uncharacterized protein	protein_coding	NP_496389.1	CELE_F40F8.4	WBGene00009577	-2.733	0.212482	2.38042e-10
180060	NM_074547	fbxa-69	F-box domain-containing protein	protein_coding	NP_506948.1	CELE_F54B8.3	WBGene00010018	-2.73266	0.183611	1.14431e-13
180849	NM_076576	acp-5	ACid Phosphatase family	protein_coding	NP_508977.1	CELE_F13D11.1	WBGene00017427	-2.7324	0.171278	1.21187e-15
178498	NM_070650	flp-17	FMRF-Like Peptide	protein_coding	NP_503051.1	CELE_C52D10.11	WBGene00001460	-2.73175	0.263588	6.52632e-07
188525	NM_001356670	lgc-54	Ligand-Gated ion Channel	protein_coding	NP_001343648.1	CELE_T15B7.16	WBGene00020528	-2.72884	0.38904	0.00147959
179057	NM_001373045	cest-34	Carboxylic ester hydrolase	protein_coding	NP_001360105.1	CELE_K11G9.1	WBGene00019652	-2.72769	0.462568	0.00936758
259420	NM_061693	fbxb-96	F-box domain-containing protein	protein_coding	NP_494094.1	CELE_C52E2.7	WBGene00016886	-2.72753	0.375594	0.000933962
187542	NM_001129699,NM_001373375	gpx-7	Glutathione peroxidase	protein_coding	NP_001123171.1;NP_001359951.1	CELE_R03G5.5	WBGene00019846	-2.7202	0.462975	0.00962691
181308	NM_077469	col-179	Col_cuticle_N domain-containing protein	protein_coding	NP_509870.1	CELE_C34F6.3	WBGene00000752	-2.71695	0.134405	6.49462e-25
259660	NM_001028580,NM_001028581,NM_001136417	D1086.12	Uncharacterized protein	protein_coding	NP_001023751.1;NP_001023752.1;NP_001129889.1	CELE_D1086.12	WBGene00044082	-2.70698	0.210939	2.63723e-10
259481	NM_171054	gst-35	Glutathione S-Transferase	protein_coding	NP_741061.2	CELE_Y1H11.2	WBGene00001783	-2.70636	0.335467	0.000182292
181201	NM_077256	R07B1.9	Uncharacterized protein	protein_coding	NP_509657.1	CELE_R07B1.9	WBGene00011081	-2.7014	0.533476	0.0295663
188439	NM_068776	T12B3.2	MFS domain-containing protein	protein_coding	NP_501177.1	CELE_T12B3.2	WBGene00020445	-2.69342	0.249111	1.81936e-07
180084	NM_182387	F10A3.4	CUB_2 domain-containing protein	protein_coding	NP_872187.1	CELE_F10A3.4	WBGene00008634	-2.68626	0.413735	0.00361554
180112	NM_074799	T03E6.8	Uncharacterized protein	protein_coding	NP_507200.3	CELE_T03E6.8	WBGene00011397	-2.67698	0.196484	1.51054e-11
177459	NM_068669	cest-6	COesterase domain-containing protein	protein_coding	NP_501070.1	CELE_T22D1.11	WBGene00020688	-2.67535	0.253459	3.80653e-07
179406	NM_001129369,NM_073196	ugt-17	UDPGT domain-containing protein	protein_coding	NP_001122841.1;NP_505597.2	CELE_C08B6.1	WBGene00007422	-2.67035	0.237295	4.76546e-08
178125	NM_069857	ZK822.4	DUF148 domain-containing protein	protein_coding	NP_502258.1	CELE_ZK822.4	WBGene00014091	-2.66972	0.187776	1.6287e-12
173929	NM_062632	nmr-1	LITAF domain-containing protein	protein_coding	NP_495033.2	CELE_F07F6.6	WBGene00003774	-2.65937	0.328525	0.000172306
186346	NM_001373002,NM_071272	F56A4.3	GST N-terminal domain-containing protein	protein_coding	NP_001360541.1;NP_503673.2	CELE_F56A4.3	WBGene00018911	-2.65754	0.172578	1.35328e-14
181249	NM_001270176,NM_001381084	elt-4	GATA-type domain-containing protein	protein_coding	NP_001257105.1;NP_001367223.1	CELE_C39B10.6	WBGene00001252	-2.65479	0.414812	0.00421744
182508	NM_059035	ugt-27	UDP-glucuronosyltransferase	protein_coding	NP_491436.1	CELE_C10H11.5	WBGene00015694	-2.65082	0.308638	5.8603e-05
179785	NM_073850	far-3	Fatty Acid/Retinol binding protein	protein_coding	NP_506251.1	CELE_F15B9.1	WBGene00001387	-2.65026	0.292264	1.91456e-05
174190	NM_001381493,NM_063109	aqp-1	AQuaPorin or aquaglyceroporin related	protein_coding	NP_001367603.1;NP_495510.1	CELE_F32A5.5	WBGene00000169	-2.64631	0.179589	2.15537e-13
176433	NM_066856	dod-6	ShKT domain-containing protein	protein_coding	NP_499257.1	CELE_T20G5.7	WBGene00011869	-2.64356	0.189806	4.98965e-12
187790	NM_001383692	nlp-67	Neuropeptide-Like Protein	protein_coding	NP_001370031.1	CELE_R11.2	WBGene00011227	-2.63927	0.299772	3.58344e-05
175296	NM_065000	Y82E9BR.5	Uncharacterized protein	protein_coding	NP_497401.1	CELE_Y82E9BR.5	WBGene00022338	-2.63765	0.447458	0.00942166
181323	NM_077493	asm-2	Sphingomyelin phosphodiesterase 2	protein_coding	NP_509894.2	CELE_ZK455.4	WBGene00000212	-2.63605	0.151581	1.70707e-18
179283	NM_072949	fip-2	Fungus-Induced Protein	protein_coding	NP_505350.1	CELE_T27E4.4	WBGene00020862	-2.63043	0.134415	2.48333e-23
181923	NM_075709	B0310.3	Uncharacterized protein	protein_coding	NP_508110.3	CELE_B0310.3	WBGene00015139	-2.62505	0.496948	0.0222883
182822	NM_067764	xbx-4	DUF3719 domain-containing protein	protein_coding	NP_500165.1	CELE_C23H5.3	WBGene00016025	-2.61972	0.522323	0.0316637
179666	NM_073646	che-11	Uncharacterized protein	protein_coding	NP_506047.5	CELE_C27A7.4	WBGene00000490	-2.61847	0.33932	0.000381985
184744	NM_074008	nas-24	Zinc metalloproteinase nas-24	protein_coding	NP_506409.2	CELE_F20G2.4	WBGene00003543	-2.61811	0.445653	0.00970233
176599	NM_001383001	Y41C4A.6	Uncharacterized protein	protein_coding	NP_001370100.1	CELE_Y41C4A.6	WBGene00012753	-2.61696	0.373001	0.00148657
185153	NM_001383816	F31D5.6	Uncharacterized protein	protein_coding	NP_001370437.1	CELE_F31D5.6	WBGene00017949	-2.61538	0.324774	0.000190568
178963	NM_072108	pgph-1	PhosphoGlycolate Phosphatase Homolog	protein_coding	NP_504509.1	CELE_K09H11.7	WBGene00019604	-2.61424	0.214857	2.66541e-09
259603	NM_001028383	Y67A10A.10	DUF148 domain-containing protein	protein_coding	NP_001023554.1	CELE_Y67A10A.10	WBGene00013459	-2.61382	0.257844	1.26004e-06
190681	NM_070453	cpna-4	Copine domain-containing protein	protein_coding	NP_502854.2	CELE_Y73F8A.19	WBGene00006441	-2.61231	0.391802	0.00271827
3896827	NM_001038396	F41E6.15	Uncharacterized protein	protein_coding	NP_001033485.2	CELE_F41E6.15	WBGene00044554	-2.61094	0.18178	9.69174e-13
176290	NM_066623	ZK512.7	Uncharacterized protein	protein_coding	NP_499024.1	CELE_ZK512.7	WBGene00013986	-2.60772	0.193384	2.62078e-11
13217508	gene-CELE_Y32B12C	Y32B12C.5	.	pseudogene	.	CELE_Y32B12C.5	.	-2.60665	0.243823	2.66739e-07
186063	NM_001313027,NM_068086	mul-1	Mucin Like Gene	protein_coding	NP_001299956.1;NP_500487.2	CELE_F49F1.6	WBGene00018646	-2.60565	0.176855	2.24474e-13
259627	NM_001322561,NM_001322562,NM_171480	F27B10.1	Uncharacterized protein	protein_coding	NP_001309636.1;NP_001309637.1;NP_741563.1	CELE_F27B10.1	WBGene00017850	-2.60559	0.277781	8.9439e-06
183904	NM_078015	nspc-16	Nematode Specific Peptide family, group C	protein_coding	NP_510416.1	CELE_D1025.6	WBGene00008357	-2.60042	0.161702	7.43723e-16
181066	NM_001029599	vem-1	Protein vem-1	protein_coding	NP_001024770.1	CELE_K07E3.8	WBGene00006890	-2.59924	0.108523	8.98549e-35
24104470	NR_101705	linc-35	long non-coding RNA linc-35	lncRNA	.	CELE_F22D3.10	.	-2.59518	0.434395	0.00840772
175836	NM_001047382,NM_065883,NR_136366	tdo-2	Tryptophan 2,3-dioxygenase	protein_coding	NP_001040847.1;NP_498284.1	CELE_C28H8.11	WBGene00016201	-2.5902	0.0995018	5.13625e-41
3565387	NM_001028592	nlp-59	Neuropeptide-Like Protein	protein_coding	NP_001023763.1	CELE_F02D8.5	WBGene00008522	-2.58978	0.318768	0.000164502
172841	NM_001026311,NM_060216	oct-1	Organic cation transporter 1	protein_coding	NP_001021482.1;NP_492617.4	CELE_F52F12.1	WBGene00003842	-2.58479	0.274473	8.21744e-06
187594	NM_070319	R05A10.2	Uncharacterized protein	protein_coding	NP_502720.1	CELE_R05A10.2	WBGene00011019	-2.5818	0.264337	3.37144e-06
173479	NM_061481	F45D11.5	BTB domain-containing protein	protein_coding	NP_493882.2	CELE_F45D11.5	WBGene00018452	-2.58003	0.431813	0.00842238
184707	NM_072387	txt-17	transcellular chaperone signaling (x)cross tissue	protein_coding	NP_504788.1	CELE_F20A1.10	WBGene00017621	-2.57959	0.185431	5.60494e-12
180947	NM_076741	asp-3	Aspartic protease 3	protein_coding	NP_509142.2	CELE_H22K11.1	WBGene00000216	-2.57827	0.0889397	7.76159e-51
174420	NM_063496	B0457.2	Uncharacterized protein	protein_coding	NP_495897.2	CELE_B0457.2	WBGene00007178	-2.57809	0.153327	2.74935e-17
174772	NM_064071	F54D5.4	Uncharacterized protein	protein_coding	NP_496472.1	CELE_F54D5.4	WBGene00010050	-2.57477	0.21227	3.11185e-09
179755	NM_001383430	ugt-6	UDP-glucuronosyltransferase	protein_coding	NP_001369960.1	CELE_ZC455.4	WBGene00013904	-2.57299	0.188081	1.32691e-11
181605	NM_078108	F09B12.3	Putative phospholipase B-like 2	protein_coding	NP_510509.2	CELE_F09B12.3	WBGene00008607	-2.57208	0.100421	1.14005e-39
183121	NM_001269316,NM_001269317,NM_001269319	aqp-6	AQuaPorin or aquaglyceroporin related	protein_coding	NP_001256245.1;NP_001256246.1;NP_001256248.1	CELE_C32C4.2	WBGene00000174	-2.57163	0.535196	0.0414425
184410	NM_069526,NR_131596	F13B12.3	Uncharacterized protein	protein_coding	NP_501927.2	CELE_F13B12.3	WBGene00008731	-2.56945	0.240003	2.61525e-07
186627	gene-CELE_F59E11_dup1	nhr-144	.	pseudogene	.	CELE_F59E11.12	.	-2.56754	0.429135	0.00833244
183346	NM_070110	C39E9.7	Uncharacterized protein	protein_coding	NP_502511.3	CELE_C39E9.7	WBGene00008031	-2.56576	0.240806	3.0095e-07
189232	NM_001269697,NM_001269698	W06A7.4	Uncharacterized protein	protein_coding	NP_001256626.1;NP_001256627.1	CELE_W06A7.4	WBGene00012293	-2.56237	0.285341	2.43732e-05
7040175	NM_001136451	E02H4.7	Uncharacterized protein	protein_coding	NP_001129923.1	CELE_E02H4.7	WBGene00077757	-2.56084	0.193462	6.77197e-11
180883	NM_076622	kynu-1	Kynureninase	protein_coding	NP_509023.1	CELE_C15H9.7	WBGene00015802	-2.55851	0.118993	4.96447e-28
179159	NM_072614	ZK742.4	Oxidored_FMN domain-containing protein	protein_coding	NP_505015.1	CELE_ZK742.4	WBGene00022814	-2.55528	0.301822	7.9756e-05
186114	NM_072766	pho-6	intestinal acid PHOsphatase	protein_coding	NP_505167.2	CELE_F52E1.8	WBGene00018696	-2.55312	0.407392	0.00533819
188838	NM_063536	sysm-1	SYstemic Stress signaling Mediator	protein_coding	NP_495937.2	CELE_T24B8.5	WBGene00011979	-2.54868	0.123958	1.2441e-25
174929	NM_064345	clec-66	C-type LECtin	protein_coding	NP_496746.1	CELE_F35C5.9	WBGene00009397	-2.54577	0.17734	1.0799e-12
6418730	NM_001129451	F18E3.13	Uncharacterized protein	protein_coding	NP_001122923.1	CELE_F18E3.13	WBGene00045276	-2.54453	0.308173	0.000125788
189824	gene-CELE_Y41D4B_dup1	nhr-287	.	pseudogene	.	CELE_Y41D4B.20	.	-2.53997	0.406927	0.00556892
190888	NM_070493,NR_131663	Y105C5B.5	DUF4440 domain-containing protein	protein_coding	NP_502894.1	CELE_Y105C5B.5	WBGene00013647	-2.53857	0.150988	2.98489e-17
13218129	gene-CELE_R10E8	R10E8.7	.	pseudogene	.	CELE_R10E8.7	.	-2.53093	0.164934	1.98682e-14
179247	NM_072831	asp-13	Peptidase A1 domain-containing protein	protein_coding	NP_505232.1	CELE_F28A12.4	WBGene00017881	-2.52478	0.111415	4.78672e-31
185966	NM_075996	pdf-2	PDF (arthropod Pigment Dispersing Factor) homolog	protein_coding	NP_508397.2	CELE_F48B9.4	WBGene00018590	-2.52386	0.2827	2.83269e-05
178244	NM_070065	C32H11.4	CUB_2 domain-containing protein	protein_coding	NP_502466.1	CELE_C32H11.4	WBGene00007867	-2.52163	0.171637	2.99225e-13
178294	NM_001383230,NM_070161	pqn-74	Chitin-binding type-2 domain-containing protein	protein_coding	NP_001370935.1;NP_502562.1	CELE_W02A2.3	WBGene00004156	-2.5215	0.453902	0.0157244
181478	NM_077863,NM_077864	cah-4	Alpha-carbonic anhydrase domain-containing protein	protein_coding	NP_510264.1;NP_510265.1	CELE_R01E6.3	WBGene00000282	-2.52138	0.105169	1.04012e-34
178767	NM_071535	C04E12.4	Uncharacterized protein	protein_coding	NP_503936.2	CELE_C04E12.4	WBGene00015434	-2.52046	0.353361	0.00123665
259712	NM_171717	flp-26	GGAGEPLAFSPDMLSLRF-amide	protein_coding	NP_741827.1	CELE_R173.4	WBGene00020126	-2.51994	0.341607	0.000779327
353418	NM_181979	R05H11.2	Uncharacterized protein	protein_coding	NP_871708.3	CELE_R05H11.2	WBGene00019908	-2.51944	0.390427	0.00398852
186181	NM_075596	F53F8.4	DB domain-containing protein	protein_coding	NP_507997.1	CELE_F53F8.4	WBGene00010001	-2.5184	0.213535	9.80446e-09
183323	NM_065114	fbxa-38	F-box domain-containing protein	protein_coding	NP_497515.1	CELE_C39B5.4	WBGene00016522	-2.51838	0.336056	0.000619306
180026	NM_074345	fbxa-84	F-box domain-containing protein	protein_coding	NP_506746.1	CELE_T09F5.11	WBGene00011670	-2.51739	0.281094	2.6572e-05
177449	NM_001028088,NR_131552	H20E11.1	CUB_2 domain-containing protein	protein_coding	NP_001023259.1	CELE_H20E11.1	WBGene00019213	-2.51691	0.124113	6.48268e-25
188976	NM_001269084,NR_133583	nhr-227	Non-coding transcript of protein-coding gene nhr-227	protein_coding	NP_001256013.2	CELE_T27B7.5	WBGene00020851	-2.51646	0.473074	0.0216478
172671	NM_059948	hot-5	Homolog of Odr-2 (Two)	protein_coding	NP_492349.1	CELE_K07A12.6	WBGene00001990	-2.51529	0.288087	4.5004e-05
174678	NM_063942	ptr-8	SSD domain-containing protein	protein_coding	NP_496343.1	CELE_F44F4.4	WBGene00004222	-2.51315	0.191942	1.22167e-10
188524	NM_072336	T15B7.14	Uncharacterized protein	protein_coding	NP_504737.2	CELE_T15B7.14	WBGene00020526	-2.51111	0.494208	0.0295644
178706	NM_001313177,NM_071215	cyp-33C5	CYtochrome P450 family	protein_coding	NP_001300106.1;NP_503616.1	CELE_F41B5.3	WBGene00018261	-2.5086	0.301828	0.000114839
184560	NM_071053	nhr-178	Nuclear Hormone Receptor family	protein_coding	NP_503454.2	CELE_F16B4.9	WBGene00017510	-2.50787	0.33401	0.000606118
182063	NM_061230	best-4	Bestrophin homolog	protein_coding	NP_493631.2	CELE_C01B12.5	WBGene00015288	-2.50526	0.438077	0.0125964
176452	NM_066889	spp-1	Saposin B-type domain-containing protein	protein_coding	NP_499290.2	CELE_T07C4.4	WBGene00004986	-2.50395	0.130099	1.89603e-22
177901	NM_069466	col-124	Col_cuticle_N domain-containing protein	protein_coding	NP_501867.1	CELE_C24F3.6	WBGene00000698	-2.50355	0.48856	0.0280018
180917	NM_076681	asp-14	Peptidase A1 domain-containing protein	protein_coding	NP_509082.2	CELE_K10C2.3	WBGene00019619	-2.5023	0.167058	9.6833e-14
179588	NM_001047676,NR_003173	nhr-101	Nuclear Hormone Receptor family	protein_coding	NP_001041141.1	CELE_H12C20.6	WBGene00003691	-2.50057	0.323618	0.000392643
187533	NM_078150	flp-32	FMRF-Like Peptide	protein_coding	NP_510551.2	CELE_R03A10.2	WBGene00010982	-2.50045	0.370904	0.00248654
171839	NM_001129081,NM_058636	Y71F9B.9	Uncharacterized protein	protein_coding	NP_001122553.2;NP_491037.3	CELE_Y71F9B.9	WBGene00022130	-2.48966	0.20304	2.23893e-09
180200	NM_075213	ZK228.3	Acetyltransf_18 domain-containing protein	protein_coding	NP_507614.1	CELE_ZK228.3	WBGene00013946	-2.48698	0.174415	1.73473e-12
191152	NM_065722	ZC395.5	Uncharacterized protein	protein_coding	NP_498123.1	CELE_ZC395.5	WBGene00022597	-2.47729	0.160005	1.2692e-14
179056	NM_001028960,NM_072288	pmp-5	ABC transmembrane type-1 domain-containing protein	protein_coding	NP_001024131.1;NP_504689.1	CELE_T10H9.5	WBGene00004062	-2.47696	0.152326	4.32225e-16
13223834	NM_001270315	F23D12.11	Uncharacterized protein	protein_coding	NP_001257244.1	CELE_F23D12.11	WBGene00194674	-2.47455	0.115354	9.50832e-28
177220	NM_001383079	ZK185.3	Uncharacterized protein	protein_coding	NP_001370684.1	CELE_ZK185.3	WBGene00022683	-2.47227	0.21733	3.85563e-08
179791	NM_073860	W07G4.5	Uncharacterized protein	protein_coding	NP_506261.2	CELE_W07G4.5	WBGene00012339	-2.47051	0.0908647	2.10085e-44
171967	NM_058846	clec-53	C-type LECtin	protein_coding	NP_491247.2	CELE_T03F1.10	WBGene00020191	-2.46977	0.251663	3.26792e-06
190873	NM_001047538,NR_024302	Y105C5A.8	Uncharacterized protein	protein_coding	NP_001041003.1	CELE_Y105C5A.8	WBGene00013633	-2.46521	0.0942716	4.61312e-41
3896798	NM_001038352	Y54G2A.41	Uncharacterized protein	protein_coding	NP_001033441.1	CELE_Y54G2A.41	WBGene00044485	-2.46427	0.478311	0.0274005
177193	NM_068134	F15E6.4	Uncharacterized protein	protein_coding	NP_500535.1	CELE_F15E6.4	WBGene00017485	-2.46315	0.235129	5.55874e-07
186165	gene-CELE_F53C11	oac-33	.	pseudogene	.	CELE_F53C11.2	.	-2.45909	0.49285	0.0337741
183138	NM_069286	nlp-35	Neuropeptide-Like Protein	protein_coding	NP_501687.1	CELE_C33A12.2	WBGene00007881	-2.45899	0.480611	0.0286332
180854	NM_076584	flp-7	TPMQRSSMVRF-amide 2	protein_coding	NP_508985.1	CELE_F49E10.3	WBGene00001450	-2.45692	0.240058	1.10472e-06
176901	NM_067581	col-103	Col_cuticle_N domain-containing protein	protein_coding	NP_499982.1	CELE_F56B3.1	WBGene00000677	-2.4567	0.381841	0.00421744
185878	NM_076571	F46G11.2	Uncharacterized protein	protein_coding	NP_508972.2	CELE_F46G11.2	WBGene00018515	-2.45606	0.471086	0.025397
189405	NM_001267274,NM_063548,NM_182213	Y9C2UA.1	Uncharacterized protein	protein_coding	NP_001254203.1;NP_495949.2;NP_872013.1	CELE_Y9C2UA.1	WBGene00012421	-2.45605	0.249688	3.12649e-06
179173	NM_001029122,NM_001029123	Y97E10AR.2	Uncharacterized protein	protein_coding	NP_001024293.1;NP_001024294.1	CELE_Y97E10AR.2	WBGene00022397	-2.4546	0.297537	0.000135661
181404	NM_077691	myo-2	Myosin-2	protein_coding	NP_510092.2	CELE_T18D3.4	WBGene00003514	-2.45119	0.167021	3.68818e-13
178533	NM_070715	F11E6.3	Uncharacterized protein	protein_coding	NP_503116.1	CELE_F11E6.3	WBGene00008707	-2.45004	0.158667	1.61994e-14
188562	NM_066843	T16H12.9	Uncharacterized protein	protein_coding	NP_499244.2	CELE_T16H12.9	WBGene00011817	-2.44959	0.275184	3.19753e-05
181992	NM_062028	B0454.5	Uncharacterized protein	protein_coding	NP_494429.2	CELE_B0454.5	WBGene00015196	-2.44852	0.171145	1.58282e-12
178636	NM_071016	cnc-3	CaeNaCin (Caenorhabditis bacteriocin)	protein_coding	NP_503417.1	CELE_R09B5.8	WBGene00000557	-2.44459	0.177724	1.26944e-11
13221052	NM_001270113	K10C2.12	Ubiquitin-like domain-containing protein	protein_coding	NP_001257042.1	CELE_K10C2.12	WBGene00206386	-2.44098	0.268113	1.99702e-05
176473	NM_001382982	hpd-1	4-hydroxyphenylpyruvate dioxygenase	protein_coding	NP_001369878.1	CELE_T21C12.2	WBGene00001993	-2.43955	0.105937	7.89891e-32
181028	NM_076895	F27D9.2	MFS domain-containing protein	protein_coding	NP_509296.1	CELE_F27D9.2	WBGene00017861	-2.43786	0.233637	6.45047e-07
180218	NM_182407	col-42	Col_cuticle_N domain-containing protein	protein_coding	NP_872207.1	CELE_Y69H2.14	WBGene00013489	-2.43189	0.428764	0.0137359
179280	NM_072937	C25E10.5	Uncharacterized protein	protein_coding	NP_505338.1	CELE_C25E10.5	WBGene00016095	-2.43131	0.179545	2.84223e-11
189771	NM_001026585	ugt-31	UDP-GlucuronosylTransferase	protein_coding	NP_001021756.1	CELE_Y39G10AR.6	WBGene00021464	-2.43081	0.228672	3.77221e-07
179189	NM_072682,NR_136356	catp-3	Cation_ATPase_N domain-containing protein	protein_coding	NP_505083.1	CELE_C09H5.2	WBGene00015660	-2.42752	0.135899	3.01594e-19
173457	NM_061380	sdz-24	OB domain-containing protein	protein_coding	NP_493781.1	CELE_K07E8.3	WBGene00019495	-2.42734	0.372148	0.00370636
177972	NM_069599	swt-3	Sugar transporter SWEET	protein_coding	NP_502000.1	CELE_C06G8.1	WBGene00007384	-2.42577	0.210956	2.87599e-08
175859	NM_001361719,NM_001361720	wht-1	ABC transporter ATP-binding protein/permease wht-1	protein_coding	NP_001348731.1;NP_001348732.1	CELE_C05D10.3	WBGene00015479	-2.42559	0.205789	1.16075e-08
178651	NM_001047730,NM_001383279	nhr-110	NR LBD domain-containing protein	protein_coding	NP_001041195.1;NP_001370663.1	CELE_Y46H3D.5	WBGene00003700	-2.42421	0.211661	3.29766e-08
173443	NM_061351	lgc-34	Neur_chan_LBD domain-containing protein	protein_coding	NP_493752.1	CELE_T27A1.4	WBGene00020836	-2.42343	0.181611	5.91292e-11
183905	NM_058796	smp-2	Sema domain-containing protein	protein_coding	NP_491197.3	CELE_D1037.2	WBGene00004890	-2.42036	0.140581	6.78147e-18
179465	NM_073293	C35A5.3	MFS domain-containing protein	protein_coding	NP_505694.3	CELE_C35A5.3	WBGene00007947	-2.41856	0.263706	1.73951e-05
191451	NM_070050	clec-187	C-type LECtin	protein_coding	NP_502451.1	CELE_ZK896.6	WBGene00014137	-2.41781	0.15593	1.37517e-14
185377	NM_074607	fbxa-99	F-box domain-containing protein	protein_coding	NP_507008.1	CELE_F36G9.14	WBGene00009490	-2.41498	0.236356	1.22579e-06
181378	NM_001047830,NM_001047831	col-181	Col_cuticle_N domain-containing protein	protein_coding	NP_001041295.1;NP_001041296.1	CELE_W03G11.1	WBGene00000754	-2.4135	0.128565	3.27497e-21
183176	NM_072372	C33G8.4	Uncharacterized protein	protein_coding	NP_504773.1	CELE_C33G8.4	WBGene00016362	-2.4118	0.198156	3.47884e-09
177576	NM_001027930,NM_001380345,NM_171912	atic-1	MGS domain-containing protein	protein_coding	NP_001023101.2;NP_001367679.1;NP_741452.2	CELE_C55F2.1	WBGene00016957	-2.41119	0.115148	2.75075e-26
180267	NM_075360	C43D7.8	F-box domain-containing protein	protein_coding	NP_507761.1	CELE_C43D7.8	WBGene00008070	-2.4104	0.284398	8.72392e-05
187195	NM_076164	K09C4.5	MFS domain-containing protein	protein_coding	NP_508565.3	CELE_K09C4.5	WBGene00019550	-2.40914	0.22497	3.12195e-07
184677	NM_077274	F19C6.5	Uncharacterized protein	protein_coding	NP_509675.1	CELE_F19C6.5	WBGene00008954	-2.40764	0.246037	3.80432e-06
180675	NM_076280	adt-3	Peptidase M12B domain-containing protein	protein_coding	NP_508681.3	CELE_T19D2.1	WBGene00020567	-2.40479	0.377236	0.00478152
259401	NM_001381232	flp-33	FMRF-Like Peptide	protein_coding	NP_001367051.1	CELE_T07D10.6	WBGene00011586	-2.40345	0.300256	0.000239206
179065	NM_001047740,NM_001047741	ZC487.1	ATP-grasp domain-containing protein	protein_coding	NP_001041205.2;NP_001041206.2	CELE_ZC487.1	WBGene00022623	-2.39922	0.380675	0.00538084
173965	NM_001026810,NM_001373721	C25H3.10	F-box domain-containing protein	protein_coding	NP_001021981.1;NP_001359876.1	CELE_C25H3.10	WBGene00016119	-2.39648	0.213643	7.13901e-08
3565430	NM_001028016	clec-169	C-type lectin domain-containing protein	protein_coding	NP_001023187.2	CELE_F38A1.14	WBGene00009526	-2.39631	0.298277	0.000226715
179816	NM_073910,NM_073911	F32H5.3	Uncharacterized protein	protein_coding	NP_506311.1;NP_506312.1	CELE_F32H5.3	WBGene00009349	-2.39557	0.312542	0.000483224
3896746	NM_001038295	ZC21.10	Uncharacterized protein	protein_coding	NP_001033384.1	CELE_ZC21.10	WBGene00044443	-2.39466	0.365277	0.00357967
177777	NM_069266	hsp-12.3	SHSP domain-containing protein	protein_coding	NP_501667.1	CELE_F38E11.1	WBGene00002012	-2.3905	0.202056	1.09407e-08
182279	NM_001373789,NM_001383936	txt-13	transcellular chaperone signaling (x)cross tissue	protein_coding	NP_001360160.1;NP_001370877.1	CELE_C06A1.2	WBGene00007353	-2.39001	0.307948	0.000398648
189280	NM_064518	zip-3	BZIP domain-containing protein	protein_coding	NP_496919.2	CELE_W07G1.3	WBGene00012330	-2.38379	0.15092	4.64754e-15
173897	NM_062583	pho-4	intestinal acid PHOsphatase	protein_coding	NP_494984.5	CELE_T16D1.2	WBGene00004023	-2.38224	0.138157	7.17693e-18
177745	NM_001047552,NM_001047553,NM_001307130	Y11D7A.3	Uncharacterized protein	protein_coding	NP_001041017.1;NP_001041018.1;NP_001294059.1	CELE_Y11D7A.3	WBGene00012428	-2.38125	0.135644	1.67143e-18
182633	NM_001361791	C15C7.4	Uncharacterized protein	protein_coding	NP_001348644.1	CELE_C15C7.4	WBGene00015790	-2.38073	0.252764	9.92337e-06
176724	NM_067302	col-98	Col_cuticle_N domain-containing protein	protein_coding	NP_499703.1	CELE_F14F7.1	WBGene00000673	-2.37829	0.433127	0.0179991
173536	NM_001383788	ZC204.12	Uncharacterized protein	protein_coding	NP_001370403.1	CELE_ZC204.12	WBGene00022562	-2.37814	0.143561	1.62874e-16
4363044	NM_001047297	F12E12.11	Uncharacterized protein	protein_coding	NP_001040762.2	CELE_F12E12.11	WBGene00044811	-2.37667	0.266363	3.31415e-05
187409	NM_001313225,NM_070809	nhr-202	NR LBD domain-containing protein	protein_coding	NP_001300154.1;NP_503210.1	CELE_M02H5.4	WBGene00019742	-2.37166	0.235115	1.85069e-06
172151	NM_059133	trf-2	MATH domain-containing protein	protein_coding	NP_491534.2	CELE_Y110A7A.2	WBGene00022454	-2.36513	0.409757	0.0123756
181619	NM_078131	F46F2.3	Uncharacterized protein	protein_coding	NP_510532.1	CELE_F46F2.3	WBGene00009787	-2.36421	0.368878	0.00464689
188733	NM_063432	sptf-2	SP (Specificity Protein) Transcription Factor	protein_coding	NP_495833.1	CELE_T22C8.5	WBGene00011926	-2.36389	0.294713	0.000240863
3564883	NM_001026768	C08H9.15	Uncharacterized protein	protein_coding	NP_001021939.1	CELE_C08H9.15	WBGene00007474	-2.36264	0.189229	1.39455e-09
177781	NM_001307163,NM_001383164	wrt-3	Warthog protein 3	protein_coding	NP_001294092.1;NP_001369903.1	CELE_F38E11.7	WBGene00006949	-2.35821	0.220907	3.78206e-07
172635	NM_001263848,NM_001263849	F10D11.6	BPI2 domain-containing protein	protein_coding	NP_001250777.1;NP_001250778.1	CELE_F10D11.6	WBGene00008652	-2.35649	0.13877	2.74934e-17
259349	NM_001381106	F48C5.2	Apple domain-containing protein	protein_coding	NP_001367065.1	CELE_F48C5.2	WBGene00009843	-2.35236	0.281786	0.000122457
179174	NM_072657	Y97E10AR.1	BTB domain-containing protein	protein_coding	NP_505058.2	CELE_Y97E10AR.1	WBGene00022396	-2.35207	0.27401	7.35848e-05
6418652	NM_001381684	F40G9.15	Uncharacterized protein	protein_coding	NP_001367840.1	CELE_F40G9.15	WBGene00077531	-2.35203	0.352641	0.00305276
179123	NM_072480	exc-13	UPF0376 protein C03G6.5	protein_coding	NP_504881.3	CELE_C03G6.5	WBGene00015393	-2.34994	0.16772	6.65278e-12
183452	NM_077557	C44C10.3	MFS domain-containing protein	protein_coding	NP_509958.2	CELE_C44C10.3	WBGene00008084	-2.34941	0.419818	0.0159066
179951	NM_074186	clec-57	C-type LECtin	protein_coding	NP_506587.2	CELE_F08H9.6	WBGene00008594	-2.34599	0.204094	3.45108e-08
173816	NM_062443	F41C3.11	Uncharacterized protein	protein_coding	NP_494844.3	CELE_F41C3.11	WBGene00018275	-2.34176	0.165114	3.60197e-12
178595	NM_070950	nas-32	Zinc metalloproteinase nas-32	protein_coding	NP_503351.3	CELE_T02B11.7	WBGene00003550	-2.34104	0.338822	0.0020671
173588	NM_001313680,NM_001377717	ZK1240.3	RING-type domain-containing protein	protein_coding	NP_001300609.1;NP_001364681.1	CELE_ZK1240.3	WBGene00022868	-2.33595	0.161369	1.22059e-12
183289	NM_072618	txt-5	EGF-like domain-containing protein	protein_coding	NP_505019.2	CELE_C37C3.7	WBGene00016499	-2.33572	0.2945	0.0002995
3565477	NM_001029428	F22F4.5	Uncharacterized protein	protein_coding	NP_001024599.1	CELE_F22F4.5	WBGene00017718	-2.33194	0.197666	1.41276e-08
187883	NM_061787	math-37	MATH (meprin-associated Traf homology) domain containing	protein_coding	NP_494188.4	CELE_R52.9	WBGene00020080	-2.32875	0.274904	9.71649e-05
13217751	NR_070107	F40D4.16	Unclassified non-coding RNA F40D4.16	ncRNA	.	CELE_F40D4.16	.	-2.32846	0.364447	0.00492591
183775	NM_076801	clec-86	C-type lectin domain-containing protein	protein_coding	NP_509202.1	CELE_C54D1.2	WBGene00016912	-2.32692	0.190753	3.99196e-09
191357	NM_069626	ZK596.3	Uncharacterized protein	protein_coding	NP_502027.2	CELE_ZK596.3	WBGene00014008	-2.32645	0.441474	0.024952
187514	NM_066869	R01H10.4	Uncharacterized protein	protein_coding	NP_499270.1	CELE_R01H10.4	WBGene00010972	-2.32622	0.119914	2.335e-22
182761	NM_076953	C18A11.4	Uncharacterized protein	protein_coding	NP_509354.1	CELE_C18A11.4	WBGene00015950	-2.32156	0.264317	4.94178e-05
184724	NM_072703	F20D6.5	CHK domain-containing protein	protein_coding	NP_505104.3	CELE_F20D6.5	WBGene00017635	-2.32089	0.232415	2.63901e-06
183746	NM_076755	nep-4	Peptidase_M13 domain-containing protein	protein_coding	NP_509156.2	CELE_C53B7.7	WBGene00016896	-2.3207	0.323911	0.00134985
180194	NM_001383486,NR_132534	R10E8.1	FTH domain-containing protein	protein_coding	NP_001370030.1	CELE_R10E8.1	WBGene00011207	-2.32033	0.175826	1.3972e-10
174895	NM_064289	lips-15	LIPaSe related	protein_coding	NP_496690.1	CELE_Y38E10A.7	WBGene00012585	-2.31841	0.09978	6.79873e-32
172493	NM_059687	sol-1	Suppressor of lurcher protein 1	protein_coding	NP_492088.3	CELE_C15A11.3	WBGene00004944	-2.31551	0.425806	0.0200803
174036	NM_062851	F13H8.11	Lipase_GDSL domain-containing protein	protein_coding	NP_495252.1	CELE_F13H8.11	WBGene00017443	-2.30644	0.163019	4.75378e-12
182368	NM_063151	nas-7	Zinc metalloproteinase nas-7	protein_coding	NP_495552.2	CELE_C07D10.4	WBGene00003526	-2.30643	0.233798	3.72541e-06
173898	NM_062585	ptr-6	SSD domain-containing protein	protein_coding	NP_494986.2	CELE_C54A12.1	WBGene00004221	-2.30248	0.260522	4.51082e-05
182921	NM_075833	npr-11	Putative neuropeptide Y receptor 11	protein_coding	NP_508234.2	CELE_C25G6.5	WBGene00016110	-2.30229	0.407679	0.0152521
179130	NM_001383337,NR_136371	ddo-2	D-aspartate oxidase 2	protein_coding	NP_001370668.1	CELE_F18E3.7	WBGene00017565	-2.29989	0.236024	5.12794e-06
180268	NM_075365	fbxb-65	F-box domain-containing protein	protein_coding	NP_507766.1	CELE_C43D7.2	WBGene00008066	-2.29465	0.338607	0.00269555
259670	NM_182386	F21H7.12	Uncharacterized protein	protein_coding	NP_872186.1	CELE_F21H7.12	WBGene00009033	-2.29077	0.282706	0.000224174
183835	NM_073519	C55A6.6	Uncharacterized protein	protein_coding	NP_505920.1	CELE_C55A6.6	WBGene00008335	-2.2893	0.181689	1.21657e-09
180129	NM_074872	nhr-116	Nuclear Hormone Receptor family	protein_coding	NP_507273.2	CELE_F09C6.9	WBGene00003706	-2.28809	0.290316	0.000352661
179589	NM_001380769,NM_001380770	nhr-68	NR LBD domain-containing protein	protein_coding	NP_001366648.1;NP_001368113.1	CELE_H12C20.3	WBGene00003658	-2.2845	0.220796	1.12506e-06
178583	NM_001026196,NM_070905	icl-1	Malate synthase	protein_coding	NP_001021367.1;NP_503306.1	CELE_C05E4.9	WBGene00001564	-2.28425	0.157421	1.3572e-12
178844	NM_001380633	exc-15	Aldo_ket_red domain-containing protein	protein_coding	NP_001367925.1	CELE_T08H10.1	WBGene00020369	-2.28063	0.102699	5.8032e-29
187294	NM_071952	K11D12.8	Uncharacterized protein	protein_coding	NP_504353.2	CELE_K11D12.8	WBGene00019648	-2.2795	0.249768	2.42051e-05
3565537	NM_001028681	F26D2.16	Uncharacterized protein	protein_coding	NP_001023852.1	CELE_F26D2.16	WBGene00009154	-2.27945	0.471314	0.0437032
3564829	NM_001306268,NM_001382874	Y65B4BL.7	Uncharacterized protein	protein_coding	NP_001293197.1;NP_001370825.1	CELE_Y65B4BL.7	WBGene00022039	-2.27778	0.275878	0.000165587
181260	NM_077375	flp-19	WANQVRF-amide	protein_coding	NP_509776.1	CELE_M79.4	WBGene00001462	-2.27711	0.253604	3.42159e-05
174133	NM_063018	B0252.1	Protein kinase domain-containing protein	protein_coding	NP_495419.2	CELE_B0252.1	WBGene00015087	-2.2763	0.183953	2.6886e-09
191740	NM_001330924,NM_066197	osm-10	Major sperm protein	protein_coding	NP_001317784.1;NP_498598.1	CELE_T20H4.1	WBGene00003890	-2.27626	0.449983	0.0335366
177542	NM_068843	nlp-20	Neuropeptide-Like Protein	protein_coding	NP_501244.1	CELE_F45E4.8	WBGene00003758	-2.27544	0.125278	1.8404e-19
183827	NM_074492	C55A1.6	Uncharacterized protein	protein_coding	NP_506893.1	CELE_C55A1.6	WBGene00008323	-2.27326	0.331969	0.0024567
184123	NM_072989	F07C3.2	Uncharacterized protein	protein_coding	NP_505390.2	CELE_F07C3.2	WBGene00017193	-2.27074	0.393105	0.0130747
183911	NM_077561	gst-42	Probable maleylacetoacetate isomerase	protein_coding	NP_509962.1	CELE_D1053.1	WBGene00001790	-2.26968	0.138255	5.93525e-16
176955	NM_171268	col-106	Col_cuticle_N domain-containing protein	protein_coding	NP_741318.1	CELE_Y77E11A.15	WBGene00000680	-2.26869	0.102546	1.11191e-28
173365	NM_061209	ces-2	Cell death specification protein 2	protein_coding	NP_493610.1	CELE_ZK909.4	WBGene00000469	-2.26627	0.315268	0.00137426
3565676	NM_001029149	ZK836.3	Uncharacterized protein	protein_coding	NP_001024320.1	CELE_ZK836.3	WBGene00014099	-2.26383	0.362925	0.00660639
183035	NM_071307	C29G2.6	Uncharacterized protein	protein_coding	NP_503708.1	CELE_C29G2.6	WBGene00016234	-2.26357	0.200664	8.39161e-08
190975	NM_075500	Y113G7B.12	Uncharacterized protein	protein_coding	NP_507901.2	CELE_Y113G7B.12	WBGene00013762	-2.26295	0.155335	1.22059e-12
4363071	NM_001047497	clec-172	C-type lectin domain-containing protein	protein_coding	NP_001040962.1	CELE_K03H6.7	WBGene00044719	-2.26262	0.404754	0.0169258
173824	NM_001377789,NM_001377790	nep-12	NEPrilysin metallopeptidase family	protein_coding	NP_001364536.1;NP_001364537.1	CELE_F26G1.6	.	-2.26042	0.321097	0.00180338
177945	NM_001268562,NM_001383190,NM_001383191	cal-4	CALmodulin related genes	protein_coding	NP_001255491.1;NP_001370261.1;NP_001370262.1	CELE_T07G12.1	WBGene00000288	-2.25752	0.281745	0.000284467
187781	NM_066768	R10E11.9	Uncharacterized protein	protein_coding	NP_499169.3	CELE_R10E11.9	WBGene00011220	-2.2567	0.441665	0.0317653
179916	NM_074107	cest-2.1	COesterase domain-containing protein	protein_coding	NP_506508.2	CELE_ZC376.3	WBGene00013875	-2.25618	0.185602	5.88924e-09
180097	NM_074729	slc-9B.2	Na_H_Exchanger domain-containing protein	protein_coding	NP_507130.2	CELE_F57G8.5	WBGene00010214	-2.25142	0.218344	1.33657e-06
184470	NM_063371	F14E5.1	MFS domain-containing protein	protein_coding	NP_495772.2	CELE_F14E5.1	WBGene00008799	-2.24981	0.30737	0.00111045
181417	NM_077731,NM_077732	alh-13	Glutamate 5-kinase	protein_coding	NP_510132.2;NP_510133.2	CELE_T22H6.2	WBGene00011938	-2.24568	0.120302	1.99981e-20
182819	NM_001270258,NM_001381116	cest-7	Carboxylic ester hydrolase	protein_coding	NP_001257187.1;NP_001367204.1	CELE_C23H4.4	WBGene00007693	-2.24482	0.20663	3.00447e-07
180135	NM_074923	T05E12.3	BTB domain-containing protein	protein_coding	NP_507324.1	CELE_T05E12.3	WBGene00011486	-2.23915	0.169605	1.95336e-10
172544	NM_059757	nlp-8	Neuropeptide-Like Protein	protein_coding	NP_492158.1	CELE_D2005.2	WBGene00003746	-2.23833	0.192608	3.30292e-08
13182072	NM_001264667	F46A8.11	Uncharacterized protein	protein_coding	NP_001251596.1	CELE_F46A8.11	WBGene00014761	-2.23684	0.321116	0.00209527
184715	NM_069910	F20B10.3	Uncharacterized protein	protein_coding	NP_502311.3	CELE_F20B10.3	WBGene00008967	-2.23663	0.284081	0.000389489
184686	NM_072545	ttr-10	TransThyretin-Related family domain	protein_coding	NP_504946.2	CELE_F19F10.4	WBGene00017600	-2.23597	0.173732	6.16466e-10
176309	NM_066647	K01B6.3	Uncharacterized protein	protein_coding	NP_499048.1	CELE_K01B6.3	WBGene00010454	-2.2359	0.284494	0.000400989
176033	NM_066207	B0361.9	Uncharacterized protein	protein_coding	NP_498608.1	CELE_B0361.9	WBGene00015163	-2.23539	0.13729	1.35298e-15
179088	NM_001356689,NM_001383329,NM_072382	twk-11	TWiK family of potassium channels	protein_coding	NP_001343632.1;NP_001370536.1;NP_504783.2	CELE_F20A1.7	WBGene00006666	-2.23275	0.365408	0.00830606
24104726	NM_062403	K07E1.1	1,2-dihydroxy-3-keto-5-methylthiopentene dioxygenase homolog 2	protein_coding	NP_494804.2	CELE_K07E1.1	WBGene00019489	-2.23134	0.234208	1.02648e-05
190754	NM_064988	Y82E9BL.5	Uncharacterized protein	protein_coding	NP_497389.1	CELE_Y82E9BL.5	WBGene00022322	-2.22938	0.390817	0.0148972
178036	NM_069717	gtl-2	Gon-Two Like (TRP subfamily)	protein_coding	NP_502118.4	CELE_F54D1.5	WBGene00001796	-2.22916	0.217712	1.73297e-06
183330	NM_077353	C39B10.1	G_PROTEIN_RECEP_F1_2 domain-containing protein	protein_coding	NP_509754.1	CELE_C39B10.1	WBGene00008021	-2.22802	0.454713	0.0418483
54162608	NR_167638	ZK177.14	Unclassified non-coding RNA ZK177.14	ncRNA	.	CELE_ZK177.14	.	-2.22674	0.207632	4.70159e-07
189507	NM_065036	cht-4	Glyco_18 domain-containing protein	protein_coding	NP_497437.2	CELE_Y22D7AL.14	WBGene00021252	-2.22524	0.331273	0.00320975
176595	NM_001379936	gly-8	Probable N-acetylgalactosaminyltransferase 8	protein_coding	NP_001366981.1	CELE_Y66A7A.6	WBGene00001633	-2.22344	0.106188	1.72303e-25
184900	NM_061240	F23F1.2	Uncharacterized protein	protein_coding	NP_493641.2	CELE_F23F1.2	WBGene00017743	-2.22329	0.407767	0.0210285
175981	NM_001382906	col-8	Cuticle collagen 8	protein_coding	NP_001370389.1	CELE_F11H8.3	WBGene00000597	-2.22154	0.198033	1.17062e-07
6418851	NM_001129672	F46C3.6	Uncharacterized protein	protein_coding	NP_001123144.1	CELE_F46C3.6	WBGene00045253	-2.22146	0.409298	0.0217009
174071	NM_001027206,NM_001027207,NM_001129174,NR_132583,NR_132584	plpp-1.2	acidPPc domain-containing protein	protein_coding	NP_001022377.1;NP_001022378.1;NP_001122646.1	CELE_T28D9.3	WBGene00020895	-2.22144	0.132062	1.45182e-16
3564788	NM_001026746,NM_001377903	nlp-41	Neuropeptide-Like Protein	protein_coding	NP_001021917.1;NP_001364814.1	CELE_C04H5.8	WBGene00007316	-2.2209	0.456638	0.043814
173487	NM_061498	fbxb-40	FBA_2 domain-containing protein	protein_coding	NP_493899.1	CELE_M01D1.9	WBGene00019704	-2.21884	0.457858	0.0447569
189178	NM_060998	W04A4.2	Uncharacterized protein	protein_coding	NP_493399.3	CELE_W04A4.2	WBGene00012231	-2.21802	0.0954736	2.82547e-31
180397	NM_001038488	col-19	Cuticle collagen 19	protein_coding	NP_001033577.1	CELE_ZK1193.1	WBGene00000608	-2.21671	0.192027	4.53047e-08
7040123	NM_001268575,NM_001268576	R102.11	Uncharacterized protein	protein_coding	NP_001255504.1;NP_001255505.1	CELE_R102.11	WBGene00077714	-2.21352	0.235069	1.40744e-05
188313	NM_001028197,NR_131582	gpx-6	Glutathione peroxidase	protein_coding	NP_001023368.1	CELE_T09A12.2	WBGene00020373	-2.21104	0.421027	0.0274968
182824	NM_064842	flp-24	VPSAGDMMVRF-amide	protein_coding	NP_497243.3	CELE_C24A1.1	WBGene00016028	-2.20919	0.138599	7.17668e-15
3896802	NM_001038356,NM_001380109,NM_001380110	Y54G2A.45	Lipase_3 domain-containing protein	protein_coding	NP_001033445.2;NP_001368201.1;NP_001368202.1	CELE_Y54G2A.45	WBGene00044488	-2.20771	0.243826	3.35082e-05
179792	NM_001028525	C34B4.3	Uncharacterized protein	protein_coding	NP_001023696.1	CELE_C34B4.3	WBGene00007908	-2.2052	0.397144	0.0186063
174500	NM_063617	chil-13	Glyco_18 domain-containing protein	protein_coding	NP_496018.2	CELE_M176.8	WBGene00010945	-2.20458	0.180116	5.63544e-09
187065	NM_001356715	frpr-11	G_PROTEIN_RECEP_F1_2 domain-containing protein	protein_coding	NP_001343679.1	CELE_K06C4.8	WBGene00019444	-2.20292	0.314437	0.00205424
176157	NM_001026020,NM_001322687	unc-86	Transcription factor unc-86	protein_coding	NP_001021191.2;NP_001309473.1	CELE_C30A5.7	WBGene00006818	-2.20018	0.346653	0.00597415
13222010	NM_001270137	C28G1.10	UBIQUITIN_CONJUGAT_2 domain-containing protein	protein_coding	NP_001257066.1	CELE_C28G1.10	WBGene00219376	-2.19949	0.214214	1.75883e-06
183913	NM_077563	D1053.3	Uncharacterized protein	protein_coding	NP_509964.2	CELE_D1053.3	WBGene00008368	-2.1973	0.323225	0.00291093
191046	NM_064957	fbxa-78	F-box domain-containing protein	protein_coding	NP_497358.1	CELE_Y119D3B.19	WBGene00022495	-2.19453	0.351627	0.0070629
174326	NM_063340	K01C8.1	ACT domain-containing protein	protein_coding	NP_495741.2	CELE_K01C8.1	WBGene00010456	-2.19248	0.137852	9.50301e-15
176854	NM_001307715,NM_067504	col-101	Col_cuticle_N domain-containing protein	protein_coding	NP_001294644.1;NP_499905.2	CELE_K02D7.3	WBGene00000675	-2.19021	0.312272	0.00206609
182127	gene-CELE_C02G6	C02G6.1	.	pseudogene	.	CELE_C02G6.1	.	-2.18982	0.370783	0.0117104
179866	NM_074000	F35E12.6	CUB_2 domain-containing protein	protein_coding	NP_506401.2	CELE_F35E12.6	WBGene00009430	-2.18913	0.122702	1.90544e-18
3565843	NM_001026109	C01B10.11	Uncharacterized protein	protein_coding	NP_001021280.1	CELE_C01B10.11	WBGene00044294	-2.18091	0.128021	8.02423e-17
182963	NM_001270321	acd-3	Uncharacterized protein	protein_coding	NP_001257250.1	CELE_C27C12.5	WBGene00007775	-2.17606	0.299981	0.00139453
183931	NM_001136418,NM_074096	D1086.2	DUF19 domain-containing protein	protein_coding	NP_001129890.1;NP_506497.1	CELE_D1086.2	WBGene00008389	-2.17417	0.177262	6.02607e-09
177493	NM_068732	cest-10	COesterase domain-containing protein	protein_coding	NP_501133.3	CELE_C42D4.2	WBGene00016595	-2.17348	0.265648	0.000236673
178371	NM_070318	R05A10.3	Uncharacterized protein	protein_coding	NP_502719.1	CELE_R05A10.3	WBGene00011020	-2.17088	0.396628	0.021402
175121	NM_064636	arl-3	ADP-ribosylation factor-like protein 3	protein_coding	NP_497037.1	CELE_F19H8.3	WBGene00000188	-2.17086	0.434781	0.0389405
184680	NM_068195	F19C7.4	Uncharacterized protein	protein_coding	NP_500596.2	CELE_F19C7.4	WBGene00017594	-2.17054	0.184069	2.65354e-08
179704	NM_073715	C54D10.3	Uncharacterized protein	protein_coding	NP_506116.1	CELE_C54D10.3	WBGene00008298	-2.16995	0.143166	2.33971e-13
183410	NM_075363	sdz-6	SKN-1 Dependent Zygotic transcript	protein_coding	NP_507764.1	CELE_C43D7.5	WBGene00008068	-2.1699	0.181388	1.57362e-08
34700651	NR_151577	Y14H12A.4	Unclassified non-coding RNA Y14H12A.4	ncRNA	.	CELE_Y14H12A.4	.	-2.16831	0.424679	0.0341527
185624	NM_001373468	F41E7.6	Carn_acyltransf domain-containing protein	protein_coding	NP_001359551.1	CELE_F41E7.6	WBGene00009622	-2.16734	0.343538	0.006603
6418811	NM_001129589	Y69H2.15	BTB domain-containing protein	protein_coding	NP_001123061.2	CELE_Y69H2.15	WBGene00050884	-2.16675	0.33552	0.00525131
173480	NM_061486	F45D11.16	Uncharacterized protein	protein_coding	NP_493887.1	CELE_F45D11.16	WBGene00018461	-2.16637	0.283472	0.000695062
33936270	gene-CELE_F39E9_dup3	F39E9.28	.	pseudogene	.	CELE_F39E9.28	.	-2.16436	0.196587	2.69563e-07
180151	NM_001269812,NM_001269813	Y20C6A.1	Uncharacterized protein	protein_coding	NP_001256741.1;NP_001256742.1	CELE_Y20C6A.1	WBGene00012491	-2.16182	0.202552	6.84239e-07
183917	NM_073354	D1054.8	Uncharacterized protein	protein_coding	NP_505755.1	CELE_D1054.8	WBGene00008375	-2.16149	0.195574	2.4261e-07
184935	NM_072803	asns-1	Glutamine amidotransferase type-2 domain-containing protein	protein_coding	NP_505204.1	CELE_F25G6.6	WBGene00003816	-2.1611	0.381452	0.0167703
179606	NM_073560	rhr-2	Ammonium_transp domain-containing protein	protein_coding	NP_505961.1	CELE_B0240.1	WBGene00004359	-2.15972	0.299387	0.00154019
180619	NM_076159	sul-1	Putative extracellular sulfatase Sulf-1 homolog	protein_coding	NP_508560.1	CELE_K09C4.8	WBGene00006308	-2.15776	0.235834	3.09022e-05
13192756	gene-CELE_F56D6	F56D6.17	.	pseudogene	.	CELE_F56D6.17	.	-2.15514	0.375857	0.0154051
185135	NM_078435	F31A3.3	Uncharacterized protein	protein_coding	NP_510836.2	CELE_F31A3.3	WBGene00017938	-2.15244	0.375706	0.0155464
179908	NM_001269628,NM_001269629	D1086.8	DUF19 domain-containing protein	protein_coding	NP_001256557.1;NP_001256558.1	CELE_D1086.8	WBGene00008395	-2.15204	0.171094	2.50451e-09
180804	NM_076504	C26B9.3	Uncharacterized protein	protein_coding	NP_508905.1	CELE_C26B9.3	WBGene00016133	-2.15133	0.308577	0.00235684
173548	NM_001047270	math-4	MATH (meprin-associated Traf homology) domain containing	protein_coding	NP_001040735.2	CELE_C08F1.5	WBGene00015609	-2.15107	0.18489	4.62195e-08
24105252	NR_101789	linc-24	long non-coding RNA linc-24	lncRNA	.	CELE_Y82E9BR.31	.	-2.15075	0.401938	0.0255621
183363	NM_061744	math-21	MATH (meprin-associated Traf homology) domain containing	protein_coding	NP_494145.1	CELE_C40D2.3	WBGene00016556	-2.14993	0.296421	0.0014659
184700	NM_077674	F19H6.6	Uncharacterized protein	protein_coding	NP_510075.1	CELE_F19H6.6	WBGene00008961	-2.14892	0.254422	0.000145526
179532	NM_073415	nlp-80	Neuropeptide-Like Protein	protein_coding	NP_505816.1	CELE_T04C12.3	WBGene00011428	-2.1461	0.311233	0.00269033
188904	NM_072310	bbs-8	Tetratricopeptide repeat protein 8	protein_coding	NP_504711.2	CELE_T25F10.5	WBGene00000244	-2.14454	0.437574	0.0443482
174155	NM_063048	cth-2	Putative cystathionine gamma-lyase 2	protein_coding	NP_495449.1	CELE_ZK1127.10	WBGene00022856	-2.14202	0.154641	3.5612e-11
172766	NM_060100	C17E4.2	Uncharacterized protein	protein_coding	NP_492501.2	CELE_C17E4.2	WBGene00007642	-2.1415	0.252217	0.000134633
185953	gene-CELE_F47H4_dup1	fbxa-187	.	pseudogene	.	CELE_F47H4.7	.	-2.14119	0.337397	0.00645717
190293	NM_064475	zipt-2.3	Zrt (ZRT), Irt-(IRT-) like Protein Transporter	protein_coding	NP_496876.1	CELE_Y54G9A.4	WBGene00013207	-2.13882	0.249126	0.000111923
189276	NM_001306627,NM_001306628	sms-5	Sphingomyelin synthase-related 2	protein_coding	NP_001293556.1;NP_001293557.1	CELE_W07E6.3	WBGene00021075	-2.13481	0.317255	0.00358179
181470	NM_001270293,NM_001270294	col-184	Col_cuticle_N domain-containing protein	protein_coding	NP_001257222.1;NP_001257223.1	CELE_F15A2.1	WBGene00000757	-2.13393	0.127074	3.81474e-16
178679	NM_001276903,NM_071143	tnt-4	TropoNin T	protein_coding	NP_001263832.1;NP_503544.2	CELE_T08B1.2	WBGene00006589	-2.13282	0.328517	0.00523048
191172	NM_001383571	ZC449.4	Uncharacterized protein	protein_coding	NP_001370774.1	CELE_ZC449.4	WBGene00022614	-2.13178	0.275753	0.000629775
179780	NM_073842	R186.1	Uncharacterized protein	protein_coding	NP_506243.1	CELE_R186.1	WBGene00011305	-2.13137	0.420803	0.0370108
186690	NM_001356924,NM_068487	H04M03.12	Uncharacterized protein	protein_coding	NP_001343799.1;NP_500888.3	CELE_H04M03.12	WBGene00019156	-2.13072	0.357816	0.0117062
178958	NM_072099	clec-1	C-type lectin domain-containing protein	protein_coding	NP_504500.1	CELE_F25B4.9	WBGene00017772	-2.13051	0.174312	8.67875e-09
179073	NM_072337	col-143	Col_cuticle_N domain-containing protein	protein_coding	NP_504738.1	CELE_T15B7.3	WBGene00000716	-2.12992	0.307688	0.00264508
181067	NM_001322625,NM_001383612	catp-5	Cation-transporting ATPase catp-5	protein_coding	NP_001309699.1;NP_001370358.1	CELE_K07E3.7	WBGene00019493	-2.12847	0.133445	1.38984e-14
259682	NM_001029103	Y60A3A.24	Uncharacterized protein	protein_coding	NP_001024274.1	CELE_Y60A3A.24	WBGene00023519	-2.12642	0.290363	0.00135397
177789	NM_069299	col-122	Col_cuticle_N domain-containing protein	protein_coding	NP_501700.1	CELE_T05A1.2	WBGene00000696	-2.12399	0.134322	2.54048e-14
179120	NM_072442	C05C8.7	Uncharacterized protein	protein_coding	NP_504843.1	CELE_C05C8.7	WBGene00015464	-2.12399	0.11697	9.45491e-19
180188	NM_075146	clec-48	C-type LECtin	protein_coding	NP_507547.1	CELE_C14A6.1	WBGene00007565	-2.12218	0.12215	3.36276e-17
183836	NM_073523	C55A6.7	Uncharacterized protein	protein_coding	NP_505924.1	CELE_C55A6.7	WBGene00008336	-2.12145	0.227445	2.29809e-05
191047	gene-CELE_Y119D3B_dup2	fbxa-92	.	pseudogene	.	CELE_Y119D3B.20	WBGene00022496	-2.11948	0.357326	0.0123171
177368	NM_068504	C46G7.1	Uncharacterized protein	protein_coding	NP_500905.2	CELE_C46G7.1	WBGene00016721	-2.11863	0.149383	1.31855e-11
183552	NM_074223	C47E8.3	G_PROTEIN_RECEP_F1_2 domain-containing protein	protein_coding	NP_506624.2	CELE_C47E8.3	WBGene00008142	-2.11714	0.414418	0.0356041
178707	NM_001316820,NM_071223	nhr-59	Nuclear hormone receptor family member nhr-59	protein_coding	NP_001303749.1;NP_503624.2	CELE_T27B7.1	WBGene00003649	-2.11576	0.347747	0.00987294
177728	NM_001028427,NM_001268434	msa-1	Microfilaria Surface-Associated protein	protein_coding	NP_001023598.1;NP_001255363.1	CELE_ZC410.5	WBGene00013882	-2.11492	0.107689	7.91247e-22
181239	NM_077327	cnc-8	CaeNaCin (Caenorhabditis bacteriocin)	protein_coding	NP_509728.1	CELE_F41E7.8	WBGene00009624	-2.11252	0.152226	4.04337e-11
190767	NM_065002	pals-16	Protein containing ALS2cr12 (ALS2CR12) signature	protein_coding	NP_497403.5	CELE_Y82E9BR.4	WBGene00022337	-2.1119	0.303725	0.00259713
185725	NM_077316	F44A6.5	Uncharacterized protein	protein_coding	NP_509717.1	CELE_F44A6.5	WBGene00009677	-2.11001	0.365718	0.0154681
184823	gene-CELE_F22B8_dup2	F22B8.4	.	pseudogene	.	CELE_F22B8.4	.	-2.10845	0.306503	0.00293445
171921	NM_001026591,NM_001129067,NM_001373809	Y47G6A.19	ShKT domain-containing protein	protein_coding	NP_001021762.2;NP_001122539.2;NP_001360093.1	CELE_Y47G6A.19	WBGene00021645	-2.10825	0.21965	1.2679e-05
177938	NM_001027940,NM_001136380,NM_001356932	mec-3	Mechanosensory protein 3	protein_coding	NP_001023111.1;NP_001129852.1;NP_001343802.1	CELE_F01D4.6	WBGene00003167	-2.10694	0.307938	0.0031313
188885	NM_069595	ugt-54	UDP-GlucuronosylTransferase	protein_coding	NP_501996.2	CELE_T25B9.7	WBGene00012013	-2.10525	0.20591	2.77222e-06
178637	NM_001313243,NM_071017	cnc-2	CaeNaCin (Caenorhabditis bacteriocin)	protein_coding	NP_001300172.1;NP_503418.1	CELE_R09B5.3	WBGene00000556	-2.10509	0.253283	0.000215209
183856	NM_001269589,NM_001276953,NM_001380805,NM_001380806	frpr-5	G_PROTEIN_RECEP_F1_2 domain-containing protein	protein_coding	NP_001256518.1;NP_001263882.1;NP_001366836.1;NP_001367201.1	CELE_C56A3.3	WBGene00008342	-2.10121	0.249513	0.000173609
183723	NM_061696	fbxb-95	F-box domain-containing protein	protein_coding	NP_494097.1	CELE_C52E2.1	WBGene00016880	-2.09955	0.30376	0.00282827
6418745	NM_001129483	F55B12.10	Uncharacterized protein	protein_coding	NP_001122955.2	CELE_F55B12.10	WBGene00077439	-2.09875	0.282992	0.0012149
259552	NM_001028411,NM_001028412,NM_001307572	Y77E11A.12	GRAM domain-containing protein	protein_coding	NP_001023582.1;NP_001023583.1;NP_001294501.1	CELE_Y77E11A.12	WBGene00022313	-2.09854	0.190168	3.38982e-07
188798	NM_001270358,NM_001270359	nlp-6	Neuropeptide-Like Protein	protein_coding	NP_001257287.1;NP_001257288.1	CELE_T23E7.4	WBGene00003744	-2.09585	0.161715	1.03356e-09
181019	NM_076882	apy-1	Apyrase apy-1	protein_coding	NP_509283.1	CELE_F08C6.6	WBGene00017244	-2.09501	0.106568	9.88926e-22
174499	NM_063616	kin-16	Receptor-like tyrosine-protein kinase kin-16	protein_coding	NP_496017.1	CELE_M176.7	WBGene00002200	-2.09413	0.207015	3.81489e-06
189116	NM_072741	W02D7.4	Uncharacterized protein	protein_coding	NP_505142.1	CELE_W02D7.4	WBGene00020940	-2.09374	0.178228	4.50841e-08
177007	NM_001129285,NM_001307450,NM_001383050,NM_067762	C23H5.8	Uncharacterized protein	protein_coding	NP_001122757.1;NP_001294379.1;NP_001370479.1;NP_500163.1	CELE_C23H5.8	WBGene00016027	-2.09275	0.337603	0.00869686
174288	NM_063280	arp-6	Actin-like protein C08B11.6	protein_coding	NP_495681.4	CELE_C08B11.6	WBGene00007434	-2.09272	0.362825	0.0158641
187088	NM_073020	try-5	Trypsin-like protease try-5	protein_coding	NP_505421.3	CELE_K07B1.1	WBGene00006623	-2.09217	0.36756	0.0174991
6418872	NM_001270249,NM_001270250	Y62H9A.15	Uncharacterized protein	protein_coding	NP_001257178.1;NP_001257179.1	CELE_Y62H9A.15	WBGene00045252	-2.09013	0.228719	3.92922e-05
185601	NM_076763	F41C6.7	Uncharacterized protein	protein_coding	NP_509164.2	CELE_F41C6.7	WBGene00018280	-2.08935	0.210018	5.90758e-06
173120	NM_060772	asah-1	Acid ceramidase subunit beta	protein_coding	NP_493173.1	CELE_K11D2.2	WBGene00010769	-2.08334	0.130932	2.60642e-14
266886	NM_171162	C56G2.9	Uncharacterized protein	protein_coding	NP_741189.2	CELE_C56G2.9	WBGene00016982	-2.08076	0.404862	0.0356092
172108	NM_059074	pgal-1	Probable peptidyl-alpha-hydroxyglycine alpha-amidating lyase pgal-1	protein_coding	NP_491475.2	CELE_F21F3.1	WBGene00017671	-2.07867	0.125891	2.3782e-15
181401	NM_001029754	T24D3.2	Uncharacterized protein	protein_coding	NP_001024925.1	CELE_T24D3.2	WBGene00023492	-2.07811	0.197787	1.53588e-06
178922	NM_072030	dmsr-7	G_PROTEIN_RECEP_F1_2 domain-containing protein	protein_coding	NP_504431.2	CELE_C35A11.1	WBGene00016428	-2.07741	0.368326	0.0190757
173821	NM_062448	F41C3.2	Uncharacterized protein	protein_coding	NP_494849.2	CELE_F41C3.2	WBGene00018268	-2.07712	0.18617	2.71692e-07
174507	NM_063658	ugt-58	Putative UDP-glucuronosyltransferase ugt-58	protein_coding	NP_496059.2	CELE_F35H8.6	WBGene00009450	-2.07553	0.0936036	2.2209e-27
3565691	NM_001330883,NM_074261	ZC412.3	Uncharacterized protein	protein_coding	NP_001317886.1;NP_506662.1	CELE_ZC412.3	WBGene00013884	-2.07335	0.138961	1.3572e-12
183811	NM_001028564,NM_001028565	nhx-3	Probable Na(+)/H(+) antiporter nhx-3	protein_coding	NP_001023735.1;NP_001023736.1	CELE_C54F6.13	WBGene00003731	-2.07324	0.17981	9.59103e-08
176491	NM_001351929,NM_066955	fmo-3	Dimethylaniline monooxygenase [N-oxide-forming]	protein_coding	NP_001338838.1;NP_499356.1	CELE_Y39A1A.19	WBGene00001478	-2.07322	0.249385	0.000235004
174401	NM_001267255,NM_001267256	pah-1	Phenylalanine-4-hydroxylase	protein_coding	NP_001254184.1;NP_001254185.1	CELE_K08F8.4	WBGene00000240	-2.07275	0.125593	2.63716e-15
259429	NM_062289	F53C3.4	CX domain-containing protein	protein_coding	NP_494690.2	CELE_F53C3.4	WBGene00018748	-2.07199	0.305947	0.00373786
191744	NM_072283	ppt-1	Palmitoyl-protein thioesterase 1	protein_coding	NP_504684.2	CELE_F44C4.5	WBGene00004092	-2.07112	0.207219	5.71162e-06
177882	NM_069443	glt-3	Putative sodium-dependent excitatory amino acid transporter glt-3	protein_coding	NP_501844.1	CELE_K08F4.4	WBGene00001621	-2.07105	0.255028	0.000345409
172448	NM_059615	K10D3.6	Uncharacterized protein	protein_coding	NP_492016.1	CELE_K10D3.6	WBGene00010740	-2.07001	0.230921	6.16046e-05
188660	NM_066857	T20G5.8	ShKT domain-containing protein	protein_coding	NP_499258.1	CELE_T20G5.8	WBGene00011870	-2.06974	0.179488	9.75863e-08
3565402	NM_001313022,NM_001313023	C52D10.3	DUF4140 domain-containing protein	protein_coding	NP_001299951.1;NP_001299952.1	CELE_C52D10.3	WBGene00016877	-2.06922	0.174908	4.09898e-08
188946	NM_075341	fbxb-1	F-box domain-containing protein	protein_coding	NP_507742.1	CELE_T26H2.1	WBGene00012063	-2.06599	0.290225	0.00216818
179914	NM_074103	cest-1.2	Carboxylic ester hydrolase	protein_coding	NP_506504.2	CELE_T02B5.3	WBGene00011364	-2.0642	0.206805	6.07412e-06
173574	NM_001047285,NM_001047286	gba-1	Putative glucosylceramidase 1	protein_coding	NP_001040750.1;NP_001040751.1	CELE_C33C12.3	WBGene00016335	-2.06413	0.115861	1.02313e-17
178232	NM_070035	flp-9	KPSFVRF-amide 2	protein_coding	NP_502436.2	CELE_C36H8.3	WBGene00001452	-2.06392	0.155559	4.81851e-10
259729	NM_171784	cest-9.2	Carboxylic ester hydrolase	protein_coding	NP_741910.3	CELE_C23H4.7	WBGene00007695	-2.06389	0.140785	3.84525e-12
173781	NM_062384	nhr-16	Nuclear hormone receptor family member nhr-16	protein_coding	NP_494785.1	CELE_T12C9.6	WBGene00003615	-2.06086	0.34842	0.0135911
175239	NM_064867	ceeh-1	Epoxide hydrolase 1	protein_coding	NP_497268.1	CELE_K02F3.6	WBGene00019329	-2.05944	0.175276	5.53231e-08
184614	NM_073391	F17C11.2	Uncharacterized protein	protein_coding	NP_505792.1	CELE_F17C11.2	WBGene00008914	-2.05901	0.218548	2.33041e-05
185374	NM_074605	clec-232	C-type lectin domain-containing protein	protein_coding	NP_507006.1	CELE_F36G9.11	WBGene00009487	-2.05556	0.360373	0.0180502
182924	NM_062710	flp-27	EASAFGDIIGELKGKGLGGRMRF-amide	protein_coding	NP_495111.1	CELE_C25H3.5	WBGene00016114	-2.05363	0.303625	0.00392804
174115	NM_062984	nlp-50	Neuropeptide-Like Protein	protein_coding	NP_495385.1	CELE_F41G3.1	WBGene00018298	-2.05333	0.268941	0.00091599
4363015	NM_001383297	F22D6.8	Uncharacterized protein	protein_coding	NP_001369929.1	CELE_F22D6.8	WBGene00043279	-2.04904	0.151253	2.13965e-10
179657	NM_073624	kmo-1	Kynurenine 3-monooxygenase	protein_coding	NP_506025.1	CELE_R07B7.5	WBGene00011089	-2.0469	0.15958	2.3143e-09
172759	NM_001128947,NM_060085	cbl-1	Cystathionine Beta Lyase	protein_coding	NP_001122419.1;NP_492486.2	CELE_C12C8.2	WBGene00007533	-2.0457	0.160708	3.16057e-09
6418761	NM_001129518,NM_001269449,NM_001276935,NR_023977,NR_102077	R13H4.2	Uncharacterized protein	protein_coding	NP_001122990.1;NP_001256378.1;NP_001263864.1	CELE_R13H4.2	WBGene00014826	-2.04498	0.0906011	4.90208e-28
178750	NM_071424	asp-8	Peptidase A1 domain-containing protein	protein_coding	NP_503825.2	CELE_F59D6.3	WBGene00019105	-2.04431	0.242834	0.000208262
178931	NM_001129528,NM_001129529	T05C3.6	Uncharacterized protein	protein_coding	NP_001123000.1;NP_001123001.1	CELE_T05C3.6	WBGene00020256	-2.04418	0.192454	1.35354e-06
260065	NM_072856	ddn-1	Downstream of Daf-Nineteen	protein_coding	NP_505257.1	CELE_B0507.10	WBGene00015227	-2.04299	0.20315	5.58653e-06
179909	NM_074097	D1086.1	DUF19 domain-containing protein	protein_coding	NP_506498.1	CELE_D1086.1	WBGene00008388	-2.03755	0.103576	2.5522e-21
182319	NM_077102	C06E2.1	Uncharacterized protein	protein_coding	NP_509503.2	CELE_C06E2.1	WBGene00015527	-2.03698	0.268048	0.00102128
177429	NM_001372848,NM_068621,NR_131550	cest-5.1	COesterase domain-containing protein	protein_coding	NP_001360298.1;NP_501022.3	CELE_C01B10.4	WBGene00015279	-2.03598	0.217293	2.88315e-05
185216	NM_001383438	F32H5.4	MFS domain-containing protein	protein_coding	NP_001370023.1	CELE_F32H5.4	WBGene00009350	-2.03203	0.310535	0.00575641
173426	NM_061317	ptr-3	SSD domain-containing protein	protein_coding	NP_493718.2	CELE_C41D7.2	WBGene00004218	-2.03073	0.223354	5.40398e-05
182216	gene-CELE_C04E12_dup3	arrd-20	.	pseudogene	.	CELE_C04E12.11	.	-2.03013	0.362799	0.0215625
186929	NM_073494	K03B8.8	Uncharacterized protein	protein_coding	NP_505895.2	CELE_K03B8.8	WBGene00010525	-2.02928	0.231709	0.000110318
3564844	NM_001383117	grl-4	Ground-like domain-containing protein	protein_coding	NP_001370386.1	CELE_F42C5.7	WBGene00001713	-2.02836	0.151837	4.82406e-10
191338	NM_066616	dos-1	Delta and osm-11 homolog protein 1	protein_coding	NP_499017.2	CELE_ZK507.4	WBGene00013980	-2.02627	0.267499	0.0010994
174283	NM_063275	DH11.2	Uncharacterized protein	protein_coding	NP_495676.1	CELE_DH11.2	WBGene00008436	-2.02301	0.243985	0.000287998
190429	NM_069066	Y59H11AR.4	Aa_trans domain-containing protein	protein_coding	NP_501467.3	CELE_Y59H11AR.4	WBGene00022012	-2.02144	0.182245	4.48281e-07
171609	NM_001306284,NM_058286	ptr-11	SSD domain-containing protein	protein_coding	NP_001293213.1;NP_490687.1	CELE_F56C11.2	WBGene00004225	-2.02049	0.121682	3.47348e-15
184697	NM_077678	glb-13	GLOBIN domain-containing protein	protein_coding	NP_510079.2	CELE_F19H6.2	WBGene00008957	-2.01913	0.396267	0.0403198
187031	NM_001322710	fbxb-49	F-box domain-containing protein	protein_coding	NP_001309509.1	CELE_K05F6.1	WBGene00019412	-2.01872	0.397297	0.041017
190551	NM_069641	Y69E1A.5	Uncharacterized protein	protein_coding	NP_502042.1	CELE_Y69E1A.5	WBGene00013477	-2.01859	0.13054	3.23508e-13
173105	NM_001025937,NR_002342	F14B6.6	Hexosyltransferase	protein_coding	NP_001021108.1	CELE_F14B6.6	WBGene00008787	-2.01556	0.231761	0.000130739
177401	NM_001306847,NM_001313061,NM_001380275,NM_068576	sfrp-1	NTR domain-containing protein	protein_coding	NP_001293776.2;NP_001299990.1;NP_001368402.1;NP_500977.2	CELE_Y73B6BL.21	WBGene00022242	-2.01317	0.366113	0.0250734
172557	NM_059776	suro-1	Putative carboxypeptidase suro-1	protein_coding	NP_492177.2	CELE_R11A5.7	WBGene00011235	-2.00993	0.259112	0.000828652
180701	NM_076330	mec-18	Uncharacterized protein	protein_coding	NP_508731.3	CELE_C52B9.9	WBGene00003179	-2.00889	0.301918	0.00512099
3565813	NM_001026712	B0034.7	Uncharacterized protein	protein_coding	NP_001021883.1	CELE_B0034.7	WBGene00044394	-2.00875	0.389284	0.0378187
183736	NM_001269665,NM_001269666	kcnl-4	CaMBD domain-containing protein	protein_coding	NP_001256594.1;NP_001256595.1	CELE_C53A5.5	WBGene00008265	-2.00845	0.33415	0.0130413
3565079	NM_001028508,NM_001136411	C25F9.10	Uncharacterized protein	protein_coding	NP_001023679.1;NP_001129883.1	CELE_C25F9.10	WBGene00044291	-2.00667	0.306395	0.00600863
172690	NM_001383516	F36A2.3	Uncharacterized protein	protein_coding	NP_001370000.1	CELE_F36A2.3	WBGene00009453	-2.00508	0.119064	1.64463e-15
174191	NM_063110,NM_063111	skpo-3	ShKT domain-containing protein	protein_coding	NP_495511.1;NP_495512.1	CELE_F32A5.2	WBGene00017968	-2.00472	0.151056	7.94331e-10
191045	gene-CELE_Y119D3B	fbxa-91	.	pseudogene	.	CELE_Y119D3B.18	.	-2.00284	0.363468	0.025093
3564798	NM_001027225	W07A12.8	Uncharacterized protein	protein_coding	NP_001022396.2	CELE_W07A12.8	WBGene00012325	-2.00281	0.383641	0.0355408
184619	NM_069013	F17E9.3	Uncharacterized protein	protein_coding	NP_501414.2	CELE_F17E9.3	WBGene00017540	-2.00102	0.302606	0.00553015

## Sheet: downregulated genes
Gene ID	Transcript ID	Gene Symbol	Description	gene biotype	Protein ID	locus tag	WormBase	FC (fold change) caf 0mM/caf 10mM	lfcSE caf 0mM/caf 10mM	BH p value caf 0mM/caf 10mM
186339	NM_070078	F55G11.6	CUB_2 domain-containing protein	protein_coding	NP_502479.1	CELE_F55G11.6	WBGene00010126	23.2637	0.267988	8.07798e-62
188467	NM_061513	lips-11	LIPaSe related	protein_coding	NP_493914.1	CELE_T13B5.5	WBGene00020472	20.1892	0.206376	3.57247e-95
172138	NM_059118	chp-1	CHORD Protein	protein_coding	NP_491519.1	CELE_Y110A7A.13	WBGene00000502	16.4792	0.148545	8.08521e-160
54162317	NR_167354	Y105E8A.55	Unclassified non-coding RNA Y105E8A.55	ncRNA	.	CELE_Y105E8A.55	.	15.7062	1.5205	0.0354385
174164	NM_001027131,NM_001383882	mmaa-1	Methylmalonic aciduria type A homolog, mitochondrial	protein_coding	NP_001022302.1;NP_001370649.1	CELE_T02G5.13	WBGene00020169	12.5463	1.1291	0.00691857
178195	NM_001268715,NM_001268716	C25G4.3	Uncharacterized protein	protein_coding	NP_001255644.1;NP_001255645.1	CELE_C25G4.3	WBGene00007731	11.769	1.08079	0.00580951
54162620	NR_167650	ZK742.9	Unclassified non-coding RNA ZK742.9	ncRNA	.	CELE_ZK742.9	.	11.6357	1.09613	0.00695338
3565029	NM_001027776	Y75B8A.39	Uncharacterized protein	protein_coding	NP_001022947.1	CELE_Y75B8A.39	WBGene00023483	10.3142	0.271784	4.21278e-33
54162062	NR_167115	F52C12.7	Unclassified non-coding RNA F52C12.7	ncRNA	.	CELE_F52C12.7	.	10.0549	0.973938	0.00393118
190090	NM_072012	Y49G5A.1	BPTI/Kunitz inhibitor domain-containing protein	protein_coding	NP_504413.1	CELE_Y49G5A.1	WBGene00021731	9.21532	0.450977	3.60381e-11
189544	NM_060886	Y26D4A.3	Uncharacterized protein	protein_coding	NP_493287.3	CELE_Y26D4A.3	WBGene00012501	8.42559	0.414599	4.09559e-12
191712	NM_062500	msp-152	Major sperm protein 152	protein_coding	NP_494901.1	CELE_ZK546.6	WBGene00003470	7.60381	0.87329	0.00484205
192096	NM_066403	tsp-1	Tetraspanin-1	protein_coding	NP_498804.1	CELE_C02F5.8	WBGene00006627	7.54122	0.13148	5.30064e-106
3896758	NM_001038276	F54H12.7	Uncharacterized protein	protein_coding	NP_001033365.1	CELE_F54H12.7	WBGene00044633	7.44333	1.06765	0.0278472
173091	NM_060655	Y47H10A.5	Uncharacterized protein	protein_coding	NP_493056.1	CELE_Y47H10A.5	WBGene00012961	7.12817	0.187266	2.57743e-49
176720	NM_067297	ZK1010.5	Uncharacterized protein	protein_coding	NP_499698.1	CELE_ZK1010.5	WBGene00014179	7.03727	0.456374	1.51085e-08
24104506	NR_102027	anr-32	antisense RNA anr-32	antisense_RNA	.	CELE_F29G9.18	.	6.95376	0.44419	6.90842e-09
180142	NM_074966	T19C9.8	Uncharacterized protein	protein_coding	NP_507367.2	CELE_T19C9.8	WBGene00011844	6.74617	0.279799	5.05327e-21
179432	NM_073247	B0024.4	Uncharacterized protein	protein_coding	NP_505648.1	CELE_B0024.4	WBGene00007097	6.62563	0.407086	5.42164e-10
176528	NM_067007	col-92	Col_cuticle_N domain-containing protein	protein_coding	NP_499408.1	CELE_W05B2.6	WBGene00000667	6.37565	0.790501	0.00442322
186080	NM_074903	F49H6.13	Uncharacterized protein	protein_coding	NP_507304.1	CELE_F49H6.13	WBGene00009914	6.21719	0.503546	2.52587e-06
171960	NM_001384033	gsp-4	Serine/threonine-protein phosphatase PP1-delta	protein_coding	NP_001370593.1	CELE_T03F1.5	WBGene00020187	6.16742	0.709799	0.00160678
190187	NM_062356	Y52E8A.3	Thioredoxin domain-containing protein	protein_coding	NP_494757.1	CELE_Y52E8A.3	WBGene00021796	6.07071	0.282416	1.90107e-18
54162526	NR_167557	Y67D8C.24	Unclassified non-coding RNA Y67D8C.24	ncRNA	.	CELE_Y67D8C.24	.	5.98335	0.78251	0.00568597
260288	NM_171365	Y73B6BL.37	Lipase_GDSL domain-containing protein	protein_coding	NP_741427.2	CELE_Y73B6BL.37	WBGene00022256	5.95296	0.718723	0.00236279
177593	NM_068932	F57H12.6	Uncharacterized protein	protein_coding	NP_501333.2	CELE_F57H12.6	WBGene00019021	5.79675	0.184317	9.40036e-41
173658	NM_062049	clec-123	C-type LECtin	protein_coding	NP_494450.1	CELE_Y25C1A.1	WBGene00021288	5.608	0.740936	0.00476407
179100	NM_072413	fat-7	Delta(9)-fatty-acid desaturase fat-7	protein_coding	NP_504814.1	CELE_F10D2.9	WBGene00001399	5.55602	0.211859	1.95799e-29
188559	NM_066837	T16H12.2	Uncharacterized protein	protein_coding	NP_499238.1	CELE_T16H12.2	WBGene00011812	5.53346	0.583852	0.000226433
172863	NM_060245	fog-3	Anti_prolifrtn domain-containing protein	protein_coding	NP_492646.1	CELE_C03C11.2	WBGene00001483	5.48654	0.347181	4.44073e-11
173827	NM_062459	C33F10.4	Uncharacterized protein	protein_coding	NP_494860.2	CELE_C33F10.4	WBGene00016353	5.4858	0.56898	0.000158891
177166	NM_068075	C35B1.4	Uncharacterized protein	protein_coding	NP_500476.1	CELE_C35B1.4	WBGene00016434	5.41896	0.108246	2.03546e-109
184264	NM_076299	F09F9.3	Uncharacterized protein	protein_coding	NP_508700.1	CELE_F09F9.3	WBGene00017308	5.364	0.304033	6.5622e-14
182451	gene-CELE_C09E7	C09E7.5	.	pseudogene	.	CELE_C09E7.5	WBGene00015639	5.35442	0.761927	0.00816569
188641	NM_001322511	txt-11	transcellular chaperone signaling (x)cross tissue	protein_coding	NP_001309474.1	CELE_T20D4.5	WBGene00020611	5.33965	0.674536	0.00235113
54162293	NR_167331	W02B12.19	Unclassified non-coding RNA W02B12.19	ncRNA	.	CELE_W02B12.19	.	5.29844	0.832547	0.0178377
184365	NM_062475	F11G11.4	Uncharacterized protein	protein_coding	NP_494876.1	CELE_F11G11.4	WBGene00017384	5.24777	0.645168	0.00155718
6418659	NM_001129248	T12B5.15	Uncharacterized protein	protein_coding	NP_001122720.1	CELE_T12B5.15	WBGene00050914	5.22563	0.219841	1.80227e-25
180288	NM_075408	Y43F8C.9	Uncharacterized protein	protein_coding	NP_507809.1	CELE_Y43F8C.9	WBGene00012831	5.13541	0.658978	0.00235501
173697	NM_062165	clec-125	C-type lectin domain-containing protein	protein_coding	NP_494566.2	CELE_W09G10.6	WBGene00021118	5.01488	0.384354	3.00859e-08
175340	NM_065083	moa-1	Modifier Of Apl-1 activity	protein_coding	NP_497484.2	CELE_R155.2	WBGene00020116	4.9417	0.511323	7.20886e-05
176941	NM_067656	W09G12.7	EF-hand domain-containing protein	protein_coding	NP_500057.2	CELE_W09G12.7	WBGene00021121	4.90886	0.496789	4.47657e-05
4926942	NR_003411	K02C4.8	small nucleolar RNA K02C4.8	snoRNA	.	CELE_K02C4.8	.	4.8686	0.924011	0.0488936
175631	NM_065580	B0393.4	Maelstrom domain-containing protein	protein_coding	NP_497981.1	CELE_B0393.4	WBGene00007169	4.85169	0.775806	0.0158422
182010	NM_068786	valv-1	LIM zinc-binding domain-containing protein	protein_coding	NP_501187.1	CELE_B0496.7	WBGene00015216	4.82906	0.198554	2.80184e-28
186143	NM_077072	kreg-1	Protein kreg-1	protein_coding	NP_509473.1	CELE_F53A9.2	WBGene00018725	4.81313	0.472907	2.07313e-05
178642	NM_001269069,NM_001269070	C38C3.3	Uncharacterized protein	protein_coding	NP_001255998.1;NP_001255999.1	CELE_C38C3.3	WBGene00016512	4.75438	0.741964	0.0123546
186933	NM_070543	K03D3.2	Uncharacterized protein	protein_coding	NP_502944.1	CELE_K03D3.2	WBGene00010528	4.7531	0.358022	7.62364e-09
180284	NM_075404	Y43F8C.5	Uncharacterized protein	protein_coding	NP_507805.1	CELE_Y43F8C.5	WBGene00012827	4.73614	0.587562	0.00106051
177310	NM_171335,NM_171336	ZK354.2	Protein kinase domain-containing protein	protein_coding	NP_741394.1;NP_741395.1	CELE_ZK354.2	WBGene00022705	4.71824	0.581981	0.00096169
179924	NM_001380810	T16A9.5	Uncharacterized protein	protein_coding	NP_001366834.1	CELE_T16A9.5	WBGene00011795	4.6729	0.696281	0.0077394
188665	NM_001381765	fbxa-43	F-box domain-containing protein	protein_coding	NP_001367647.1	CELE_T20H9.2	WBGene00020638	4.65357	0.451461	1.18655e-05
181875	NM_001268000,NM_001268001,NM_001268002	B0244.4	Putative G-protein coupled receptor B0244.4	protein_coding	NP_001254929.1;NP_001254930.1;NP_001254931.1	CELE_B0244.4	WBGene00015079	4.6504	0.571966	0.000861242
178248	NM_070084	F55G11.4	CUB_2 domain-containing protein	protein_coding	NP_502485.1	CELE_F55G11.4	WBGene00010124	4.60728	0.388237	2.55732e-07
180592	NM_076121	twk-26	TWiK family of potassium channels	protein_coding	NP_508522.2	CELE_C33D12.3	WBGene00006679	4.5472	0.280238	2.52311e-13
13182143	gene-CELE_ZK1025	ZK1025.1	.	pseudogene	.	CELE_ZK1025.1	.	4.46829	0.315034	1.96416e-10
180430	NM_075759	ifd-2	Intermediate filament protein ifd-2	protein_coding	NP_508160.1	CELE_F25E2.4	WBGene00002058	4.42368	0.149773	3.45314e-44
190055	NM_065097	cpt-3	Carn_acyltransf domain-containing protein	protein_coding	NP_497498.2	CELE_Y48G9A.10	WBGene00021703	4.40155	0.336058	4.69643e-09
182569	NM_071945	srr-6	Serpentine Receptor, class R	protein_coding	NP_504346.1	CELE_C13D9.1	WBGene00005657	4.39197	0.558955	0.00105801
174961	NM_001027231,NM_001027232	W09H1.1	DSPc domain-containing protein	protein_coding	NP_001022402.1;NP_001022403.1	CELE_W09H1.1	WBGene00012372	4.3889	0.679356	0.00907101
179865	NM_001028706,NM_001028707,NM_001028708,NM_001028709	dct-17	CUB_2 domain-containing protein	protein_coding	NP_001023877.1;NP_001023878.1;NP_001023879.1;NP_001023880.1	CELE_F35E12.7	WBGene00009431	4.33857	0.367092	1.54281e-07
188643	NM_071553	T20D4.7	Thioredoxin domain-containing protein	protein_coding	NP_503954.2	CELE_T20D4.7	WBGene00020613	4.25849	0.485257	0.000163846
186491	NM_069792	lys-5	Lysozyme-like protein 5	protein_coding	NP_502193.1	CELE_F58B3.2	WBGene00003094	4.21575	0.678814	0.0114354
191209	NM_001029143,NM_001029144	ZK6.11	Uncharacterized protein	protein_coding	NP_001024314.1;NP_001024315.1	CELE_ZK6.11	WBGene00022645	4.20498	0.314417	1.11162e-09
177554	NM_001380341	C50F7.5	Uncharacterized protein	protein_coding	NP_001367666.1	CELE_C50F7.5	WBGene00016845	4.17712	0.181768	8.05942e-28
178270	NM_070135	F58D2.2	Uncharacterized protein	protein_coding	NP_502536.2	CELE_F58D2.2	WBGene00010241	4.13189	0.81693	0.045382
3565171	NM_001029055	Y38H6C.23	Uncharacterized protein	protein_coding	NP_001024226.1	CELE_Y38H6C.23	WBGene00012634	4.1228	0.582938	0.00298637
188420	NM_073505	nas-20	Zinc metalloproteinase nas-20	protein_coding	NP_505906.2	CELE_T11F9.3	WBGene00003539	4.11439	0.116037	1.28648e-66
6418627	NM_001129138	F33H12.7	Uncharacterized protein	protein_coding	NP_001122610.1	CELE_F33H12.7	WBGene00045457	4.07333	0.131773	6.44701e-51
180249	NM_171579	Y39B6A.25	Tudor domain-containing protein	protein_coding	NP_741669.2	CELE_Y39B6A.25	WBGene00012684	4.07079	0.238268	9.18127e-16
188356	NM_063711	cyp-13A5	Putative cytochrome P450 CYP13A5	protein_coding	NP_496112.1	CELE_T10B9.2	WBGene00011672	4.06005	0.238548	1.14044e-15
191739	NM_068933	ora-1	Onchocerca Related Antigen family	protein_coding	NP_501334.1	CELE_F57H12.3	WBGene00003879	4.01587	0.688989	0.0168986
173388	NM_061248	tre-5	Trehalase	protein_coding	NP_493649.2	CELE_C23H3.7	WBGene00006611	3.98748	0.29387	3.02448e-10
3564871	NM_001269260,NM_001269262,NM_001380738	C51E3.10	Uncharacterized protein	protein_coding	NP_001256189.1;NP_001256191.1;NP_001367262.1	CELE_C51E3.10	WBGene00008255	3.98629	0.189327	4.89996e-24
260220	NM_001383715	Y106G6G.4	Uncharacterized protein	protein_coding	NP_001369821.1	CELE_Y106G6G.4	WBGene00013713	3.96177	0.520892	0.00108129
178772	NM_071571	lys-7	Lysozyme-like protein 7	protein_coding	NP_503972.1	CELE_C02A12.4	WBGene00003096	3.96001	0.0970189	2.60676e-90
175120	NM_064633	catp-4	Sodium/potassium-transporting ATPase subunit alpha	protein_coding	NP_497034.2	CELE_C01G12.8	WBGene00007248	3.95446	0.566168	0.00300657
187389	NM_068177	trx-3	Thioredoxin domain-containing protein	protein_coding	NP_500578.2	CELE_M01H9.1	WBGene00019717	3.93377	0.214352	1.81832e-18
188468	NM_061514	lips-12	LIPaSe related	protein_coding	NP_493915.1	CELE_T13B5.6	WBGene00020473	3.92624	0.555628	0.00259713
176592	NM_067098	Y66D12A.3	Uncharacterized protein	protein_coding	NP_499499.1	CELE_Y66D12A.3	WBGene00013429	3.90491	0.425314	4.47247e-05
175909	NM_066002	let-756	Protein let-756	protein_coding	NP_498403.1	CELE_C05D11.4	WBGene00002881	3.90446	0.176628	9.20577e-27
189279	NM_064517	sre-44	Serpentine Receptor, class E (epsilon)	protein_coding	NP_496918.1	CELE_W07G1.2	WBGene00012329	3.86387	0.64945	0.0133154
179798	NM_073871	dhc-3	Dynein Heavy Chain	protein_coding	NP_506272.3	CELE_B0365.7	WBGene00007154	3.79454	0.360377	1.51028e-06
172534	NM_059744	T23G11.1	Uncharacterized protein	protein_coding	NP_492145.1	CELE_T23G11.1	WBGene00011968	3.79117	0.656621	0.016171
172415	NM_059564	smz-2	Sperm Meiosis PDZ domain containing proteins	protein_coding	NP_491965.1	CELE_T21G5.4	WBGene00020661	3.77312	0.65399	0.0161219
6418584	NM_001128985	F17B5.8	Uncharacterized protein	protein_coding	NP_001122457.1	CELE_F17B5.8	WBGene00045458	3.737	0.291859	1.79238e-09
188871	NM_001330957	T24H10.5	Uncharacterized protein	protein_coding	NP_001317726.1	CELE_T24H10.5	WBGene00012003	3.71973	0.460746	0.000352661
187270	NM_070089	K10D11.5	CUB_2 domain-containing protein	protein_coding	NP_502490.1	CELE_K10D11.5	WBGene00010749	3.71568	0.109379	1.47403e-64
180068	NM_171557	nhr-63	Nuclear Hormone Receptor family	protein_coding	NP_741645.3	CELE_C06C6.4	WBGene00003653	3.63081	0.186566	1.46251e-21
188248	NM_061603	bath-46	BTB domain-containing protein	protein_coding	NP_494004.2	CELE_T07H3.2	WBGene00020325	3.63018	0.48957	0.00113529
24105065	NM_001307202,NM_001372776	Y37E11B.10	Uncharacterized protein	protein_coding	NP_001294131.1;NP_001359783.1	CELE_Y37E11B.10	WBGene00021381	3.58579	0.657115	0.0221966
183133	NM_070070	C32H11.9	CUB_2 domain-containing protein	protein_coding	NP_502471.1	CELE_C32H11.9	WBGene00007872	3.5682	0.467642	0.000719264
175945	NM_066070	F37A4.4	Ankyrin repeat-containing protein F37A4.4	protein_coding	NP_498471.1	CELE_F37A4.4	WBGene00018134	3.56283	0.535704	0.00390444
259993	NM_059877	T19A6.4	Uncharacterized protein	protein_coding	NP_492278.2	CELE_T19A6.4	WBGene00011829	3.55408	0.340965	1.32086e-06
188139	NM_060161	T05F1.9	Uncharacterized protein	protein_coding	NP_492562.1	CELE_T05F1.9	WBGene00011494	3.55026	0.325649	3.58731e-07
174096	NM_001373732,NM_001381458	T19D12.4	VWFA domain-containing protein	protein_coding	NP_001360065.1;NP_001367890.1	CELE_T19D12.4	WBGene00020579	3.54897	0.143435	5.32774e-35
189446	NM_075270	Y17D7B.2	Uncharacterized protein	protein_coding	NP_507671.2	CELE_Y17D7B.2	WBGene00012450	3.54814	0.335515	8.77943e-07
178086	NM_069791	lys-4	LYSozyme	protein_coding	NP_502192.1	CELE_F58B3.1	WBGene00003093	3.538	0.234855	3.24653e-13
6418667	NM_001129278	ZK686.6	Uncharacterized protein	protein_coding	NP_001122750.1	CELE_ZK686.6	WBGene00044799	3.50983	0.51244	0.00272537
181226	NM_001313409,NM_077300	oac-14	NRF domain-containing protein	protein_coding	NP_001300338.1;NP_509701.1	CELE_F09B9.1	WBGene00008602	3.48856	0.27307	1.03356e-09
191347	NM_062501	gst-30	Glutathione S-Transferase	protein_coding	NP_494902.1	CELE_ZK546.11	WBGene00001778	3.47527	0.631303	0.0199855
13217533	NM_001380847	W06G6.20	Uncharacterized protein	protein_coding	NP_001367198.1	CELE_W06G6.20	WBGene00219308	3.46979	0.486594	0.00165831
185288	NM_060591	F35E2.5	Uncharacterized protein	protein_coding	NP_492992.1	CELE_F35E2.5	WBGene00009412	3.45894	0.501729	0.00245985
13218818	gene-CELE_B0250_dup3	B0250.11	.	pseudogene	.	CELE_B0250.11	.	3.42186	0.530394	0.0049221
188845	NM_064881	T24C4.4	Uncharacterized protein	protein_coding	NP_497282.2	CELE_T24C4.4	WBGene00020760	3.41602	0.132526	1.52329e-38
171983	NM_058875	F47B3.7	Tyrosine-protein phosphatase	protein_coding	NP_491276.1	CELE_F47B3.7	WBGene00018531	3.41159	0.663405	0.0310585
173099	NM_060679,NM_060680	C15C6.2	Uncharacterized protein	protein_coding	NP_493080.1;NP_493081.1	CELE_C15C6.2	WBGene00007601	3.40838	0.690017	0.0397562
186661	NM_001268661,NM_001268662	H01G02.1	Uncharacterized protein	protein_coding	NP_001255590.1;NP_001255591.1	CELE_H01G02.1	WBGene00010348	3.40436	0.131055	3.55026e-39
183310	NM_065591	C38D4.7	C2H2-type domain-containing protein	protein_coding	NP_497992.1	CELE_C38D4.7	WBGene00008007	3.38821	0.432583	0.000418441
188287	NM_061689	T08E11.1	Uncharacterized protein	protein_coding	NP_494090.2	CELE_T08E11.1	WBGene00020357	3.3879	0.46906	0.00133462
172988	NM_060425,NM_060426	C35E7.10	Tyrosine-protein kinase	protein_coding	NP_492826.1;NP_492827.1	CELE_C35E7.10	WBGene00016462	3.36741	0.574187	0.0116895
175333	NM_065072	B0524.5	Uncharacterized protein	protein_coding	NP_497473.2	CELE_B0524.5	WBGene00015244	3.36368	0.604799	0.0176668
188466	NM_061510	pho-14	intestinal acid PHOsphatase	protein_coding	NP_493911.1	CELE_T13B5.3	WBGene00020471	3.36204	0.12236	4.99182e-44
184202	NM_064503	F08G2.8	Uncharacterized protein	protein_coding	NP_496904.1	CELE_F08G2.8	WBGene00008579	3.35237	0.253653	1.66454e-10
3565612	NM_001027168	ins-19	INSulin related	protein_coding	NP_001022339.1	CELE_T10D4.13	WBGene00002102	3.34725	0.240937	1.47099e-11
178106	NM_069816,NM_069817	alg-3	Argonaute (plant)-Like Gene	protein_coding	NP_502217.1;NP_502218.1	CELE_T22B3.2	WBGene00011910	3.34657	0.664337	0.0346497
180709	NM_076344	F14H12.3	Uncharacterized protein	protein_coding	NP_508745.1	CELE_F14H12.3	WBGene00017471	3.31094	0.222743	3.42734e-13
181200	NM_077250	scav-5	SCAVenger receptor (CD36 family) related	protein_coding	NP_509651.2	CELE_R07B1.3	WBGene00011076	3.30568	0.302795	2.28607e-07
3565250	NM_001026280	F36A2.14	Uncharacterized protein	protein_coding	NP_001021451.1	CELE_F36A2.14	WBGene00023490	3.27552	0.383361	8.66687e-05
7040142	NM_001136440	W06G6.17	Uncharacterized protein	protein_coding	NP_001129912.1	CELE_W06G6.17	WBGene00086565	3.27175	0.423821	0.000479224
190209	gene-CELE_Y53F4B_dup1	Y53F4B.6	.	pseudogene	.	CELE_Y53F4B.6	.	3.26451	0.677657	0.0440132
259752	NM_066402	tsp-2	TetraSPanin family	protein_coding	NP_498803.1	CELE_C02F5.11	WBGene00006628	3.24126	0.161952	9.39327e-24
188469	NM_061515	lips-13	LIPaSe related	protein_coding	NP_493916.2	CELE_T13B5.7	WBGene00020474	3.23966	0.280114	2.97844e-08
13216964	NM_001269734	Y36E3A.2	Uncharacterized protein	protein_coding	NP_001256663.1	CELE_Y36E3A.2	WBGene00194708	3.23606	0.518541	0.00623074
174755	NM_001027214,NM_001027215	W02B12.12	Protein kinase domain-containing protein	protein_coding	NP_001022385.1;NP_001022386.1	CELE_W02B12.12	WBGene00012207	3.2172	0.636122	0.0324944
182293	NM_074049	C06B3.6	Uncharacterized protein	protein_coding	NP_506450.1	CELE_C06B3.6	WBGene00007365	3.20672	0.197447	8.21689e-16
190086	NM_062121	bath-23	BTB domain-containing protein	protein_coding	NP_494522.1	CELE_Y49F6C.5	WBGene00021727	3.20145	0.458633	0.00182646
186754	NM_068650	H20E11.2	CUB_2 domain-containing protein	protein_coding	NP_501051.1	CELE_H20E11.2	WBGene00019214	3.20033	0.519049	0.00689307
183134	NM_070071	dod-21	CUB_2 domain-containing protein	protein_coding	NP_502472.1	CELE_C32H11.10	WBGene00007873	3.18367	0.476863	0.00300612
191204	NM_070788	scl-27	SCP domain-containing protein	protein_coding	NP_503189.2	CELE_ZK6.3	WBGene00022638	3.16329	0.540796	0.0109766
173668	NM_062086	C17F4.7	Uncharacterized protein	protein_coding	NP_494487.1	CELE_C17F4.7	WBGene00015913	3.15376	0.420376	0.000675095
180158	NM_075055	ztf-25	Zinc finger putative Transcription Factor family	protein_coding	NP_507456.1	CELE_Y6G8.3	WBGene00012405	3.15312	0.167381	2.94061e-21
178155	NM_001380478,NM_069896	col-129	Col_cuticle_N domain-containing protein	protein_coding	NP_001368475.1;NP_502297.1	CELE_M18.1	WBGene00000703	3.12442	0.604681	0.0275302
185302	NM_074587	F35E8.13	Uncharacterized protein	protein_coding	NP_506988.1	CELE_F35E8.13	WBGene00009424	3.12309	0.38205	0.000168593
188361	NM_001383923	cyp-13A1	Putative cytochrome P450 CYP13A1	protein_coding	NP_001369869.1	CELE_T10B9.8	WBGene00011677	3.11536	0.487914	0.00472586
174298	NM_182159	K02C4.2	Uncharacterized protein	protein_coding	NP_871959.2	CELE_K02C4.2	WBGene00010501	3.1124	0.433345	0.00121321
191058	NM_064966	fbxa-30	F-box domain-containing protein	protein_coding	NP_497367.1	CELE_ZC47.4	WBGene00013837	3.10822	0.398819	0.000368559
175462	NM_001136364,NM_065330	nhr-6	Nuclear hormone receptor family member nhr-6	protein_coding	NP_001129836.1;NP_497731.1	CELE_C48D5.1	WBGene00003605	3.0843	0.244977	8.44289e-10
174101	NM_001356862,NM_062957	H43E16.1	Uncharacterized protein	protein_coding	NP_001343774.1;NP_495358.1	CELE_H43E16.1	WBGene00019273	3.08281	0.132195	1.42215e-32
186666	NM_001380914	H02F09.2	Uncharacterized protein	protein_coding	NP_001367342.1	CELE_H02F09.2	WBGene00019145	3.08227	0.375215	0.000151265
185368	NM_074604	sru-22	Serpentine Receptor, class U	protein_coding	NP_507005.1	CELE_F36G9.5	WBGene00005685	3.07253	0.620821	0.035814
173291	NM_061077	best-26	Bestrophin homolog 26	protein_coding	NP_493478.1	CELE_ZK849.5	WBGene00014103	3.03898	0.54064	0.0146101
171863	NM_058673	Y71F9AL.2	Protein kinase domain-containing protein	protein_coding	NP_491074.1	CELE_Y71F9AL.2	WBGene00022108	3.03877	0.645816	0.0477536
188129	NM_059202	hil-8	H15 domain-containing protein	protein_coding	NP_491603.2	CELE_T05E8.2	WBGene00001859	2.98695	0.34397	5.09436e-05
191214	NM_060469	clec-97	C-type lectin domain-containing protein	protein_coding	NP_492870.2	CELE_ZK39.6	WBGene00013931	2.9855	0.202783	2.83276e-13
174601	NM_001276740,NM_063829	C07E3.3	Uncharacterized protein	protein_coding	NP_001263669.1;NP_496230.2	CELE_C07E3.3	WBGene00007414	2.98203	0.199775	1.21759e-13
191914	NM_001027250	sri-40	Serpentine Receptor, class I	protein_coding	NP_001022421.1	CELE_Y27F2A.3	WBGene00005552	2.977	0.463284	0.00420424
184872	NM_001373612	F22H10.2	Uncharacterized protein	protein_coding	NP_001360003.1	CELE_F22H10.2	WBGene00017726	2.96996	0.174156	1.08227e-17
190753	NM_001381729	fbxa-25	F-box domain-containing protein	protein_coding	NP_001368050.1	CELE_Y82E9BL.4	WBGene00022321	2.96137	0.457963	0.00391985
180033	NM_074389	cpr-3	Cathepsin B-like cysteine proteinase 3	protein_coding	NP_506790.1	CELE_T10H4.12	WBGene00000783	2.92558	0.143805	4.31895e-25
178559	NM_070774	abt-4	ABC Transporter family	protein_coding	NP_503175.1	CELE_Y39D8C.1	WBGene00000022	2.91945	0.11874	1.56501e-36
178564	NM_001313367,NM_001313368,NM_070792	dod-19	Downstream Of DAF-16 (regulated by DAF-16)	protein_coding	NP_001300296.1;NP_001300297.1;NP_503193.1	CELE_ZK6.10	WBGene00022644	2.91498	0.100707	1.34194e-50
3896813	NM_001038369	Y69A2AL.2	Phospholipase A(2)	protein_coding	NP_001033458.1	CELE_Y69A2AL.2	WBGene00044468	2.91008	0.160667	5.77547e-20
189976	NM_067041	wht-8	ABC transporter domain-containing protein	protein_coding	NP_499442.2	CELE_Y47D3A.11	WBGene00012925	2.89101	0.436908	0.00298777
185804	NM_063129	F45E12.6	Uncharacterized protein	protein_coding	NP_495530.1	CELE_F45E12.6	WBGene00018476	2.88859	0.497022	0.0107941
186073	NM_001380850,NM_001383480	F49H6.5	Elp3 domain-containing protein	protein_coding	NP_001368565.1;NP_001370025.1	CELE_F49H6.5	WBGene00009908	2.87845	0.590001	0.0378028
172202	NM_059209	C09D4.3	Protein kinase domain-containing protein	protein_coding	NP_491610.1	CELE_C09D4.3	WBGene00015634	2.873	0.428188	0.00256094
184704	NM_072383	F20A1.2	G_PROTEIN_RECEP_F1_2 domain-containing protein	protein_coding	NP_504784.2	CELE_F20A1.2	WBGene00017614	2.87103	0.389964	0.000783548
182414	NM_001268614,NM_001268615	mboa-4	Membrane Bound O-Acyl transferase, MBOAT	protein_coding	NP_001255543.1;NP_001255544.1	CELE_C08F8.4	WBGene00007446	2.86313	0.432758	0.00297575
174472	NM_063578	acs-7	fatty Acid CoA Synthetase family	protein_coding	NP_495979.1	CELE_C01G6.7	WBGene00007228	2.85615	0.17774	7.94307e-16
185299	NM_074582	gst-38	Glutathione S-Transferase	protein_coding	NP_506983.1	CELE_F35E8.8	WBGene00001786	2.83667	0.360878	0.000285967
171658	NM_001306320,NM_001306321	Y65B4A.9	Protein kinase domain-containing protein	protein_coding	NP_001293249.1;NP_001293250.1	CELE_Y65B4A.9	WBGene00022032	2.83273	0.563334	0.03119
13190970	gene-CELE_F40F12_dup1	F40F12.8	.	pseudogene	.	CELE_F40F12.8	.	2.81238	0.345475	0.000157482
180513	NM_001313454,NM_001313455,NR_132539,NR_132540	Y102A11A.9	Uncharacterized protein	protein_coding	NP_001300383.1;NP_001300384.1	CELE_Y102A11A.9	WBGene00022419	2.80762	0.288939	3.76389e-06
54162409	NR_167444	Y46E12BM.2	Unclassified non-coding RNA Y46E12BM.2	ncRNA	.	CELE_Y46E12BM.2	.	2.80644	0.37957	0.000724598
181198	NM_077248	lec-8	Probable galaptin lec-8	protein_coding	NP_509649.1	CELE_R07B1.10	WBGene00002271	2.78262	0.135609	1.24515e-25
184197	NM_001356642	F08F3.8	Uncharacterized protein	protein_coding	NP_001343629.1	CELE_F08F3.8	WBGene00017264	2.77926	0.503656	0.016171
183726	NM_061692	fbxb-97	FBA_2 domain-containing protein	protein_coding	NP_494093.5	CELE_C52E2.6	WBGene00016885	2.77094	0.235826	1.01243e-08
182754	NM_068646	C17H12.5	Uncharacterized protein	protein_coding	NP_501047.1	CELE_C17H12.5	WBGene00015931	2.76539	0.458836	0.00765497
191473	NM_063819	ZK970.7	DUF148 domain-containing protein	protein_coding	NP_496220.1	CELE_ZK970.7	WBGene00014173	2.75092	0.562762	0.0370267
187316	NM_072203	fil-2	Fasting Induced Lipase	protein_coding	NP_504604.2	CELE_K12B6.3	WBGene00019668	2.74036	0.520002	0.0225941
182461	NM_063911	C09G5.7	Uncharacterized protein	protein_coding	NP_496312.1	CELE_C09G5.7	WBGene00007489	2.73651	0.49841	0.0167986
174957	NM_064391	F32A11.3	Uncharacterized protein	protein_coding	NP_496792.1	CELE_F32A11.3	WBGene00009308	2.73477	0.47058	0.0106241
173720	NM_062240	T24E12.5	Uncharacterized protein	protein_coding	NP_494641.2	CELE_T24E12.5	WBGene00020774	2.73083	0.17863	2.13062e-14
184407	NM_068790	F13B6.1	Uncharacterized protein	protein_coding	NP_501191.1	CELE_F13B6.1	WBGene00017416	2.72902	0.408742	0.00266025
177612	NM_068965	faah-2	Amidase domain-containing protein	protein_coding	NP_501366.1	CELE_B0218.2	WBGene00015048	2.72334	0.155058	7.21519e-19
182852	NM_058894	acd-1	Uncharacterized protein	protein_coding	NP_491295.2	CELE_C24G7.2	WBGene00016064	2.70101	0.480575	0.0139926
183438	NM_001307661,NM_001318257,NM_001318258,NM_001380032	C44B12.6	Uncharacterized protein	protein_coding	NP_001294590.1;NP_001305186.1;NP_001305187.1;NP_001368315.1	CELE_C44B12.6	WBGene00016639	2.70057	0.291368	1.15641e-05
184406	NM_074743	F13A7.11	Uncharacterized protein	protein_coding	NP_507144.2	CELE_F13A7.11	WBGene00008726	2.69512	0.132916	4.66975e-25
178519	NM_070687	C49C3.9	Uncharacterized protein	protein_coding	NP_503088.1	CELE_C49C3.9	WBGene00008199	2.68455	0.16478	2.70253e-16
175143	NM_064674	cdh-7	CaDHerin family	protein_coding	NP_497075.2	CELE_R05H10.6	WBGene00000399	2.67953	0.481739	0.015223
177769	NM_069251	C10C5.5	M20_dimer domain-containing protein	protein_coding	NP_501652.2	CELE_C10C5.5	WBGene00007509	2.67697	0.300839	2.86215e-05
184345	NM_001380931	F11D5.7	MFS domain-containing protein	protein_coding	NP_001367751.1	CELE_F11D5.7	WBGene00043980	2.65752	0.480244	0.0158673
24104675	NM_001380933	vit-3	Vitellogenin-3	protein_coding	NP_001367903.1	CELE_F59D8.1	WBGene00006927	2.65513	0.334918	0.000245573
179599	NM_073550	zip-10	Transcription factor zip-10	protein_coding	NP_505951.1	CELE_T27F2.4	WBGene00012101	2.64823	0.171318	1.06887e-14
191337	gene-CELE_ZK507	ZK507.3	.	pseudogene	.	CELE_ZK507.3	WBGene00013979	2.63425	0.549707	0.0418202
175437	NM_065295	prk-2	Serine/threonine-protein kinase prk-2	protein_coding	NP_497696.2	CELE_F45H7.4	WBGene00004183	2.6278	0.155438	1.68589e-17
181821	NM_069733	his-45	Histone H3	protein_coding	NP_502134.1	CELE_B0035.10	WBGene00001919	2.62608	0.219998	5.64663e-09
171681	NM_170795	spp-17	Saposin B-type domain-containing protein	protein_coding	NP_740777.1	CELE_C54G6.5	WBGene00005002	2.61625	0.348611	0.000587211
179430	NM_073243	lys-3	Lysozyme-like protein 3	protein_coding	NP_505644.1	CELE_Y22F5A.6	WBGene00003092	2.61265	0.254573	8.90055e-07
183168	NM_062469	C33F10.12	Uncharacterized protein	protein_coding	NP_494870.1	CELE_C33F10.12	WBGene00016358	2.60408	0.559086	0.0490882
182978	NM_069047	C28C12.4	DUF148 domain-containing protein	protein_coding	NP_501448.1	CELE_C28C12.4	WBGene00016180	2.59818	0.25838	1.56917e-06
184892	NM_058574	F23C8.7	Tyrosine-protein kinase	protein_coding	NP_490975.1	CELE_F23C8.7	WBGene00017736	2.57664	0.423333	0.00704563
13186714	NM_001267306	F27E5.9	Uncharacterized protein	protein_coding	NP_001254235.1	CELE_F27E5.9	WBGene00206354	2.57567	0.203399	5.09804e-10
182051	NM_001375237	C01A2.6	Uncharacterized protein	protein_coding	NP_001361845.1	CELE_C01A2.6	WBGene00007218	2.57062	0.366466	0.00150794
188663	NM_066196	T20H4.2	C2H2-type domain-containing protein	protein_coding	NP_498597.1	CELE_T20H4.2	WBGene00020635	2.56986	0.519284	0.0347179
171879	NM_058694	mod-5	Transporter	protein_coding	NP_491095.3	CELE_Y54E10BR.7	WBGene00003387	2.55287	0.175628	5.23627e-13
259601	NM_182308	VZK822L.2	Uncharacterized protein	protein_coding	NP_872108.1	CELE_VZK822L.2	WBGene00012163	2.55207	0.343854	0.000703029
183814	NM_001356796,NM_001356797,NM_058404	C54G6.2	C-CAP/cofactor C-like domain-containing protein	protein_coding	NP_001343722.1;NP_001343723.1;NP_490805.5	CELE_C54G6.2	WBGene00016931	2.53067	0.421867	0.00821618
190738	NM_067680	clp-6	Calpain catalytic domain-containing protein	protein_coding	NP_500081.2	CELE_Y77E11A.10	WBGene00000546	2.52921	0.325271	0.000349504
189676	NM_067785	mksr-2	MecKel Syndrome 1 (MKS1)-Related	protein_coding	NP_500186.1	CELE_Y38F2AL.2	WBGene00021416	2.52362	0.376484	0.00262735
172709	NM_001264009,NM_001373244	F53B6.4	Major sperm protein	protein_coding	NP_001250938.1;NP_001360171.1	CELE_F53B6.4	WBGene00009959	2.52196	0.529046	0.0436541
190244	gene-CELE_Y53G8B	Y53G8B.3	.	pseudogene	.	CELE_Y53G8B.3	.	2.51723	0.3666	0.00199581
13184419	gene-CELE_M151_dup1	M151.9	.	pseudogene	.	CELE_M151.9	.	2.50827	0.326037	0.000419369
178929	NM_001028601,NM_001028602	snpc-1.3	SNAPc (Small Nuclear RNA Activating Complex) homolog	protein_coding	NP_001023772.1;NP_001023773.1	CELE_F08F3.9	WBGene00017265	2.50494	0.186199	3.36069e-11
186250	NM_069737	his-55	Histone H3	protein_coding	NP_502138.1	CELE_F54E12.1	WBGene00001929	2.48487	0.218843	4.04032e-08
182401	NM_061613	fbxa-166	F-box A protein	protein_coding	NP_494014.2	CELE_C08E3.9	WBGene00015601	2.48442	0.478059	0.0257068
188723	NM_076551	T22B7.3	Uncharacterized protein	protein_coding	NP_508952.2	CELE_T22B7.3	WBGene00020672	2.47801	0.283893	4.65496e-05
3565176	NM_001313338,NM_001313339,NM_001313340,NM_001313341,NM_001313342,NM_001313343	Y50D4B.4	Uncharacterized protein	protein_coding	NP_001300267.1;NP_001300268.1;NP_001300269.1;NP_001300270.1;NP_001300271.1;NP_001300272.1	CELE_Y50D4B.4	WBGene00021743	2.46963	0.278286	3.34059e-05
28661643	NM_001330824	C49G7.7	Uncharacterized protein	protein_coding	NP_001317739.1	CELE_C49G7.7	WBGene00016785	2.46189	0.140229	1.14952e-18
190610	NM_065211	pho-9	intestinal acid PHOsphatase	protein_coding	NP_497612.2	CELE_Y71H2AM.16	WBGene00022181	2.43438	0.168371	9.2553e-13
178225	NM_070026	C27D8.2	BACK domain-containing protein	protein_coding	NP_502427.1	CELE_C27D8.2	WBGene00007778	2.41991	0.371744	0.00380819
184615	NM_073394	clec-221	C-type lectin domain-containing protein	protein_coding	NP_505795.1	CELE_F17C11.5	WBGene00008916	2.41792	0.339149	0.00132284
6418795	NM_001269863	Y37H2A.14	Uncharacterized protein	protein_coding	NP_001256792.1	CELE_Y37H2A.14	WBGene00045416	2.41606	0.171316	3.76282e-12
185115	NM_064387	bath-45	BTB and MATH domain-containing protein 45	protein_coding	NP_496788.1	CELE_F29C12.5	WBGene00009247	2.40857	0.468818	0.0283544
182906	NM_001380871	C25F9.6	Uncharacterized protein	protein_coding	NP_001366880.1	CELE_C25F9.6	WBGene00007726	2.40403	0.513085	0.049427
3565142	NM_065044	srd-64	Serpentine Receptor, class D (delta)	protein_coding	NP_497445.2	CELE_Y22D7AR.8	WBGene00005141	2.39981	0.420832	0.0133632
187940	NM_074287	fil-1	Fasting Induced Lipase	protein_coding	NP_506688.1	CELE_T01C3.4	WBGene00011321	2.39783	0.216731	1.128e-07
187705	NM_071650	cyp-33C8	CYtochrome P450 family	protein_coding	NP_504051.1	CELE_R08F11.3	WBGene00019967	2.39554	0.187239	4.49109e-10
187208	NM_071721	K09D9.1	Uncharacterized protein	protein_coding	NP_504122.2	CELE_K09D9.1	WBGene00019564	2.38551	0.174813	2.21744e-11
186197	NM_061814	cbs-2	Cystathionine Beta-Synthase	protein_coding	NP_494215.2	CELE_F54A3.4	WBGene00018783	2.37695	0.34652	0.00218286
183136	NM_070074	dct-19	CUB_2 domain-containing protein	protein_coding	NP_502475.2	CELE_C32H11.13	WBGene00007876	2.37654	0.454694	0.0256973
25502990	NM_001313507	T23B3.8	Uncharacterized protein	protein_coding	NP_001300436.1	CELE_T23B3.8	WBGene00255605	2.37609	0.489745	0.0411329
178604	NM_070963	R09A1.3	Uncharacterized protein	protein_coding	NP_503364.1	CELE_R09A1.3	WBGene00019973	2.37309	0.235388	1.87364e-06
4363056	NM_001368614	T24C4.8	Uncharacterized protein	protein_coding	NP_001355387.1	CELE_T24C4.8	WBGene00044681	2.36868	0.197644	7.05665e-09
180646	NM_076211	vit-4	Vitellogenin-4	protein_coding	NP_508612.1	CELE_F59D8.2	WBGene00006928	2.36348	0.335657	0.00161017
13188680	NM_001267925	C39B5.14	Lipase_3 domain-containing protein	protein_coding	NP_001254854.1	CELE_C39B5.14	WBGene00189950	2.36166	0.259673	2.26014e-05
186326	NM_068801	his-62	Probable histone H2B 4	protein_coding	NP_501202.1	CELE_F55G1.3	WBGene00001936	2.36025	0.195561	5.54319e-09
191666	NM_076799	hen-1	HEsitatioN behavior	protein_coding	NP_509200.1	CELE_C36B7.7	WBGene00001841	2.35739	0.20925	6.72469e-08
259714	NM_171721	spp-2	Saposin B-type domain-containing protein	protein_coding	NP_741832.1	CELE_T08A9.12	WBGene00004987	2.34973	0.148914	5.8403e-15
182580	NM_073404	C13G3.1	Uncharacterized protein	protein_coding	NP_505805.1	CELE_C13G3.1	WBGene00007553	2.34749	0.1549	7.84177e-14
266873	NM_001267495,NM_001267496	Y54G11A.14	Uncharacterized protein	protein_coding	NP_001254424.1;NP_001254425.1	CELE_Y54G11A.14	WBGene00013221	2.34573	0.235156	2.58496e-06
179621	NM_073582	pho-8	intestinal acid PHOsphatase	protein_coding	NP_505983.2	CELE_R13H4.3	WBGene00011262	2.33985	0.418121	0.015967
184938	NM_060060	F25H5.2	Uncharacterized protein	protein_coding	NP_492461.1	CELE_F25H5.2	WBGene00009125	2.33558	0.384334	0.0079965
13222788	NM_001270211	F38B2.6	Uncharacterized protein	protein_coding	NP_001257140.1	CELE_F38B2.6	WBGene00194663	2.32317	0.39609	0.0110365
189769	NM_001306391,NM_001306392,NR_131355,NR_131356	nekl-1	Non-coding transcript of protein-coding gene nekl-1	protein_coding	NP_001293320.1;NP_001293321.1	CELE_Y39G10AR.3	WBGene00021461	2.31542	0.211993	2.08494e-07
13202024	gene-CELE_T27E7_dup2	T27E7.10	.	pseudogene	.	CELE_T27E7.10	.	2.31061	0.474211	0.0412571
189184	NM_058334	W04C9.5	Uncharacterized protein	protein_coding	NP_490735.3	CELE_W04C9.5	WBGene00021027	2.30168	0.396987	0.0124178
191685	NM_062795	ins-4	Probable insulin-like peptide beta-type 1	protein_coding	NP_495196.1	CELE_ZK75.1	WBGene00002087	2.29348	0.276735	0.000151706
191655	NM_001029717,NM_001029718,NM_001029719,NM_001330893	gcy-31	Soluble guanylate cyclase gcy-31	protein_coding	NP_001024888.1;NP_001024889.1;NP_001024890.1;NP_001317860.1	CELE_T07D1.1	WBGene00001551	2.28562	0.451687	0.0332779
177138	NM_068008	siah-1	E3 ubiquitin-protein ligase siah-1	protein_coding	NP_500409.1	CELE_Y37E11AR.2	WBGene00021369	2.28363	0.201834	7.12576e-08
171595	NM_058267	Y48G1C.5	Uncharacterized protein	protein_coding	NP_490668.4	CELE_Y48G1C.5	WBGene00021678	2.27114	0.268978	0.000113226
179051	NM_072279	ZK1055.7	Uncharacterized protein	protein_coding	NP_504680.1	CELE_ZK1055.7	WBGene00022848	2.27011	0.155581	1.07901e-12
28661655	NM_001330965	T16G12.12	Uncharacterized protein	protein_coding	NP_001317782.1	CELE_T16G12.12	WBGene00269433	2.26979	0.249481	2.64191e-05
183855	NM_073958	grl-17	Ground-like domain-containing protein	protein_coding	NP_506359.1	CELE_C56A3.1	WBGene00001726	2.24838	0.410669	0.0200009
190054	NM_065100	Y48G9A.7	Uncharacterized protein	protein_coding	NP_497501.1	CELE_Y48G9A.7	WBGene00021701	2.24673	0.260592	8.07444e-05
190231	NM_065273	Y53G8AL.1	FHA domain-containing protein	protein_coding	NP_497674.3	CELE_Y53G8AL.1	WBGene00021799	2.24226	0.179389	2.06364e-09
13216539	NR_069957	C15H11.16	antisense RNA C15H11.16	antisense_RNA	.	CELE_C15H11.16	.	2.23514	0.206993	3.73399e-07
187266	NM_070085	dod-17	CUB_2 domain-containing protein	protein_coding	NP_502486.2	CELE_K10D11.1	WBGene00010745	2.23097	0.403618	0.0188348
187811	NM_068240	R11E3.2	Uncharacterized protein	protein_coding	NP_500641.1	CELE_R11E3.2	WBGene00020004	2.22556	0.19494	6.42603e-08
3565805	NM_001307852,NM_001307853,NM_001307854,NM_001307855,NM_001307919,NM_078265	eat-17	Rab-GAP TBC domain-containing protein	protein_coding	NP_001294781.1;NP_001294782.1;NP_001294783.1;NP_001294784.1;NP_001294848.1;NP_510666.1	CELE_T24D11.1	WBGene00020770	2.22498	0.133766	3.22214e-16
39010814	NM_001381352	F53G2.13	Uncharacterized protein	protein_coding	NP_001368718.1	CELE_F53G2.13	WBGene00304220	2.22497	0.247922	3.86744e-05
180719	NM_076370	ncr-1	NPC intracellular cholesterol transporter 1 homolog 1	protein_coding	NP_508771.1	CELE_F02E8.6	WBGene00003561	2.22286	0.116351	2.773e-21
183060	NM_001322737,NM_001322738	C30G12.1	Uncharacterized protein	protein_coding	NP_001309540.1;NP_001309541.1	CELE_C30G12.1	WBGene00016273	2.21814	0.321307	0.00239194
174370	NM_063409	col-38	Col_cuticle_N domain-containing protein	protein_coding	NP_495810.1	CELE_F54C9.4	WBGene00000615	2.21546	0.280127	0.00037603
177521	NM_068800	his-61	Histone H2A	protein_coding	NP_501201.1	CELE_F55G1.10	WBGene00001935	2.20621	0.186761	2.09657e-08
180919	NM_076686	pept-1	Peptide transporter family 1	protein_coding	NP_509087.1	CELE_K04E7.2	WBGene00003877	2.20586	0.153068	3.08542e-12
180715	NM_001380947,NM_001380948	cest-26	Carboxylic ester hydrolase	protein_coding	NP_001367709.1;NP_001368609.1	CELE_F15A8.6	WBGene00017478	2.20434	0.115127	2.77283e-21
178643	NM_071040	oac-31	NRF domain-containing protein	protein_coding	NP_503441.2	CELE_F52F10.3	WBGene00018707	2.20363	0.322083	0.00269463
184058	NM_064534	F01D5.5	Uncharacterized protein	protein_coding	NP_496935.1	CELE_F01D5.5	WBGene00008495	2.20115	0.150675	1.52532e-12
175007	NM_001027281,NM_001027282,NM_001027283	csp-1	Caspase A subunit p16	protein_coding	NP_001022452.1;NP_001022453.1;NP_001022454.1	CELE_Y48E1B.13	WBGene00000819	2.20005	0.358649	0.00830035
176793	NM_067408	act-5	ACTin	protein_coding	NP_499809.1	CELE_T25C8.2	WBGene00000067	2.19653	0.104784	2.16922e-25
178660	NM_182316	hsp-16.41	Heat shock protein Hsp-16.41	protein_coding	NP_872116.2	CELE_Y46H3A.2	WBGene00002018	2.19053	0.112036	4.23164e-22
185064	NM_001026253,NM_001026254	sri-5	Serpentine Receptor, class I	protein_coding	NP_001021424.1;NP_001021425.1	CELE_F28D9.2	WBGene00005517	2.18965	0.442154	0.0404002
13186439	gene-CELE_C06C3_dup2	C06C3.5	.	pseudogene	.	CELE_C06C3.5	.	2.18927	0.439153	0.0387894
175067	NM_064551	K09E4.1	Uncharacterized protein	protein_coding	NP_496952.1	CELE_K09E4.1	WBGene00010719	2.18567	0.351066	0.00730141
54162001	NM_001381178	F22H10.3	Uncharacterized protein	protein_coding	NP_001367774.1	CELE_F22H10.3	WBGene00017727	2.18495	0.126016	1.98808e-17
4927032	NM_001083229	M199.9	Uncharacterized protein	protein_coding	NP_001076698.1	CELE_M199.9	WBGene00044998	2.18155	0.301248	0.00141287
43578491	NM_001383794	Y16E11A.4	Uncharacterized protein	protein_coding	NP_001369788.1	CELE_Y16E11A.4	.	2.17442	0.192902	1.208e-07
178203	NM_069998	F53B2.8	Uncharacterized protein	protein_coding	NP_502399.1	CELE_F53B2.8	WBGene00009957	2.17418	0.103456	2.24196e-25
180299	NM_075429	clec-50	C-type LECtin	protein_coding	NP_507830.1	CELE_W04E12.8	WBGene00012253	2.16725	0.151436	5.76988e-12
181505	NM_077922	syx-2	Putative syntaxin-2	protein_coding	NP_510323.3	CELE_F48F7.2	WBGene00006372	2.16208	0.107104	2.35199e-23
173081	NM_001377649	abt-5	ABC Transporter family	protein_coding	NP_001364572.1	CELE_Y53C10A.9	WBGene00000023	2.15162	0.407518	0.0278439
184388	NM_062233	sdz-12	Zinc finger protein sdz-12	protein_coding	NP_494634.1	CELE_F12E12.5	WBGene00017406	2.14384	0.432374	0.0415678
24104298	NM_001307391	C42D4.19	Uncharacterized protein	protein_coding	NP_001294320.1	CELE_C42D4.19	WBGene00235295	2.1383	0.378678	0.0175936
183886	NM_058994	D1007.3	Uncharacterized protein	protein_coding	NP_491395.1	CELE_D1007.3	WBGene00017001	2.13281	0.223921	1.38658e-05
179050	NM_001383324,NM_072277,NM_171474	ZK1055.6	Uncharacterized protein	protein_coding	NP_001370637.1;NP_504678.1;NP_741556.1	CELE_ZK1055.6	WBGene00022847	2.13017	0.119112	3.09465e-18
184804	NM_069752	his-63	Histone H3	protein_coding	NP_502153.1	CELE_F22B3.2	WBGene00001937	2.12428	0.176781	1.70147e-08
178108	NM_069824	gem-4	Gon-2 Extragenic Modifier	protein_coding	NP_502225.1	CELE_T12A7.1	WBGene00001577	2.12315	0.100986	4.91864e-25
178659	NM_001307736,NM_071106	hsp-16.2	Heat shock protein Hsp-16.2	protein_coding	NP_001294665.1;NP_503507.1	CELE_Y46H3A.3	WBGene00002016	2.12083	0.106859	2.49715e-22
187268	NM_001268762,NM_001268763,NM_001268764	K10D11.3	CUB_2 domain-containing protein	protein_coding	NP_001255691.1;NP_001255692.1;NP_001255693.1	CELE_K10D11.3	WBGene00010747	2.11525	0.166295	2.00003e-09
185934	NM_065978	F47D12.6	Uncharacterized protein	protein_coding	NP_498379.1	CELE_F47D12.6	WBGene00018562	2.11492	0.16351	9.88144e-10
3564988	NM_001027315	Y62F5A.10	Uncharacterized protein	protein_coding	NP_001022486.1	CELE_Y62F5A.10	WBGene00013388	2.1097	0.41784	0.0385196
181293	NM_077446	clc-1	CLaudin-like in Caenorhabditis	protein_coding	NP_509847.1	CELE_C09F12.1	WBGene00000522	2.10761	0.158445	3.05724e-10
173647	NM_001267127,NM_001381360	lido-10	LIn-8 Domain containing	protein_coding	NP_001254056.1;NP_001368129.1	CELE_C41H7.5	WBGene00016575	2.10543	0.434375	0.0487382
178558	NM_070773,NR_132474	nhr-15	Nuclear Hormone Receptor family	protein_coding	NP_503174.1	CELE_F33E11.1	WBGene00003614	2.09622	0.348551	0.0112646
43578496	NM_001377630	Y92H12BL.7	Uncharacterized protein	protein_coding	NP_001364505.1	CELE_Y92H12BL.7	.	2.09388	0.279942	0.00109956
173534	gene-CELE_C08E3	fbxa-161	.	pseudogene	.	CELE_C08E3.4	.	2.09189	0.320227	0.00524846
191142	NM_072044	ZC317.6	Uncharacterized protein	protein_coding	NP_504445.2	CELE_ZC317.6	WBGene00022589	2.08872	0.342862	0.0101815
177692	NM_001027868,NM_001307099,NM_001307100	exc-5	Uncharacterized protein	protein_coding	NP_001023039.1;NP_001294028.1;NP_001294029.1	CELE_C33D9.1	WBGene00001366	2.08868	0.134497	1.13223e-13
54162091	NM_001380908	F55H12.2	Uncharacterized protein	protein_coding	NP_001366868.1	CELE_F55H12.2	WBGene00010133	2.08601	0.300444	0.00275948
175341	NM_001306719,NM_001381755,NM_001381756,NM_001381757,NM_001384036	ckr-2	G_PROTEIN_RECEP_F1_2 domain-containing protein	protein_coding	NP_001293648.1;NP_001367972.1;NP_001367973.1;NP_001367974.1;NP_001370897.1	CELE_Y39A3B.5	WBGene00021439	2.0858	0.30738	0.00356428
171824	NM_001383862	F40E3.5	SER_THR_PHOSPHATASE domain-containing protein	protein_coding	NP_001370693.1	CELE_F40E3.5	WBGene00018232	2.08549	0.346738	0.0114352
188418	NM_068415	T11F8.4	Protein kinase domain-containing protein	protein_coding	NP_500816.3	CELE_T11F8.4	WBGene00020435	2.07976	0.428177	0.0493528
177347	NM_068446	C55C3.3	Uncharacterized protein	protein_coding	NP_500847.2	CELE_C55C3.3	WBGene00016953	2.07175	0.353277	0.0143016
186185	NM_001368574	F53G2.2	Uncharacterized protein	protein_coding	NP_001355392.1	CELE_F53G2.2	WBGene00018767	2.06972	0.412974	0.0419054
178795	NM_071644	R08E5.3	Methyltranfer_dom domain-containing protein	protein_coding	NP_504045.1	CELE_R08E5.3	WBGene00019963	2.068	0.143767	1.00069e-11
179915	NM_074105	cest-1.1	Carboxylic ester hydrolase	protein_coding	NP_506506.1	CELE_T02B5.1	WBGene00011362	2.0674	0.282418	0.00154077
179206	NM_072723	C16D9.4	Uncharacterized protein	protein_coding	NP_505124.2	CELE_C16D9.4	WBGene00015859	2.06695	0.102034	8.00234e-23
353395	NM_182269	F09C12.2	Mitogen-activated protein kinase	protein_coding	NP_872069.1	CELE_F09C12.2	WBGene00017277	2.06438	0.391238	0.0307113
185150	NM_075631	F31D4.8	Uncharacterized protein	protein_coding	NP_508032.1	CELE_F31D4.8	WBGene00009293	2.06279	0.293336	0.00251929
172445	NM_059612	col-60	Col_cuticle_N domain-containing protein	protein_coding	NP_492013.1	CELE_F22D6.10	WBGene00000636	2.06218	0.396936	0.0340532
178228	NM_001306989,NM_001306990,NM_070030	T23F6.3	RING-type domain-containing protein	protein_coding	NP_001293918.1;NP_001293919.1;NP_502431.2	CELE_T23F6.3	WBGene00011951	2.06083	0.322084	0.00678634
179518	NM_001307764,NM_001373103	F17C11.4	Uncharacterized protein	protein_coding	NP_001294693.1;NP_001359575.1	CELE_F17C11.4	WBGene00008915	2.06047	0.285278	0.00185001
182547	NM_001348598,NM_001373259	sox-4	HMG box domain-containing protein	protein_coding	NP_001335567.1;NP_001359858.1	CELE_C12D12.5	WBGene00015716	2.05924	0.115419	9.82239e-18
187642	NM_063925	ceh-62	Homeobox protein ceh-62	protein_coding	NP_496326.2	CELE_R06F6.6	WBGene00011069	2.05713	0.137142	1.19823e-12
175350	NM_001381770	Y54F10BM.3	Uncharacterized protein	protein_coding	NP_001368044.1	CELE_Y54F10BM.3	WBGene00021858	2.05687	0.153165	2.98004e-10
3565085	NM_001027479	K01F9.2	Uncharacterized protein	protein_coding	NP_001022650.2	CELE_K01F9.2	WBGene00010475	2.04731	0.14932	1.24618e-10
24104971	NM_001306227	bath-34	BTB and MATH domain-containing protein 34	protein_coding	NP_001293156.1	CELE_W02A11.5	WBGene00012195	2.04602	0.364634	0.0207431
190173	NM_061576	Y51H7C.1	Uncharacterized protein	protein_coding	NP_493977.1	CELE_Y51H7C.1	WBGene00021779	2.04522	0.187094	5.98195e-07
32928587	NR_147803	F19B10.14	Unclassified non-coding RNA F19B10.14	ncRNA	.	CELE_F19B10.14	.	2.04138	0.313367	0.00590553
184110	NM_064077	F07A11.1	Uncharacterized protein	protein_coding	NP_496478.3	CELE_F07A11.1	WBGene00008545	2.03884	0.340085	0.0126778
181237	NM_077325	fip-5	Fungus-Induced Protein	protein_coding	NP_509726.1	CELE_F41E7.4	WBGene00009620	2.03207	0.282596	0.00207989
6418663	NM_001129260,NM_001312978,NR_132449	Y53G8AL.4	Uncharacterized protein	protein_coding	NP_001122732.1;NP_001299907.1	CELE_Y53G8AL.4	WBGene00050917	2.03113	0.257781	0.000618746
178056	NM_001276858,NM_001276859,NM_069740	his-57	Histone H2A	protein_coding	NP_001263787.1;NP_001263788.1;NP_502141.1	CELE_F54E12.5	WBGene00001931	2.02409	0.196291	3.27432e-06
182610	NM_072091	C14C11.1	Uncharacterized protein	protein_coding	NP_504492.1	CELE_C14C11.1	WBGene00015765	2.02388	0.306541	0.00535903
180863	NM_001375040,NM_001375041	R07E4.1	Uncharacterized protein	protein_coding	NP_001361971.1;NP_001361972.1	CELE_R07E4.1	WBGene00019935	2.02133	0.184514	6.45047e-07
179362	NM_073100	tag-120	Uncharacterized protein	protein_coding	NP_505501.1	CELE_F40F9.2	WBGene00006470	2.01549	0.102847	5.64366e-21
176923	NM_067626	abhd-14	AB hydrolase-1 domain-containing protein	protein_coding	NP_500027.1	CELE_Y55F3AM.10	WBGene00021927	2.0116	0.172657	1.01357e-07
13218073	gene-CELE_Y37H2A	Y37H2A.16	.	pseudogene	.	CELE_Y37H2A.16	.	2.01148	0.296349	0.00413542
177515	NM_068789	tes-1	TEStin (human testis-derived transcript) homolog	protein_coding	NP_501190.1	CELE_B0496.8	WBGene00015217	2.0105	0.0876439	1.53668e-28
176174	NM_066431	F10E9.12	Uncharacterized protein	protein_coding	NP_498832.1	CELE_F10E9.12	WBGene00017361	2.0077	0.089167	1.73657e-27
26101627	gene-CELE_T02H6	T02H6.12	.	pseudogene	.	CELE_T02H6.12	.	2.00696	0.351734	0.019388
180145	NM_074981	F31E9.6	Uncharacterized protein	protein_coding	NP_507382.1	CELE_F31E9.6	WBGene00009299	2.00453	0.260902	0.00096302
180155	NM_001028497,NM_001276987,NM_075041	C18D4.6	Uncharacterized protein	protein_coding	NP_001023668.1;NP_001263916.1;NP_507442.2	CELE_C18D4.6	WBGene00007675	2.00165	0.20132	8.96322e-06
